# Supplementary material for: Cigarette Smoking and E-cigarette Use Induce Shared DNA Methylation Changes Linked to Carcinogenesis
Source: Cancer Res. 2024 Mar 19;84(11):1898–914. doi: 10.1158/0008-5472.CAN-23-2957 (PMC11148547; doi:10.1158/0008-5472.CAN-23-2957)
Supplement: Table S2 — Supplementary Table 2 [file can-23-2957_table_s2_suppst2.xlsx]

## Sheet: Sheet1
Supplementary Table 2. Overview of CpGs associated with hyper- or hypomethylation in smokers compared to never smokers in at least one of the tissues or cell types.
cg	set	chr	pos	strand	on_450k_array	gene	region	relation_to_island	buccal_epi	buccal_imm	cervical_epi	cervical_imm	blood_mye	blood_lym
cg09146328	distal_epithelial_hyperM	chr1	1065894	-	yes			OpenSea	0.044	-0.081	0.03	0.015	0.005	0.006
cg01229567	proximal_epithelial_hyperM	chr1	1549818	+	yes	MIB2	TSS1500	N_Shore	0.044	-0.027	-0.001	-0.001	-0.061	0.004
cg05603985	immune_hypoM	chr1	2161049	+	yes	SKI	1stExon	Island	-0.009	-0.053	0.003	-0.03	-0.033	-0.011
cg13384949	proximal_epithelial_hyperM	chr1	2383501	-	yes			OpenSea	0.075	0	0.017	-0.011	-0.054	0.037
cg15660755	proximal_epithelial_hyperM	chr1	11199669	-	no	MTOR	Body	OpenSea	0.102	-0.045	0.072	0.017	0.005	0.001
cg27215690	immune_hypoM	chr1	25344157	+	no			OpenSea	0.021	-0.093	-0.017	-0.031	-0.067	-0.032
cg27537125	immune_hypoM	chr1	25349681	+	yes			OpenSea	0.014	-0.069	0.001	-0.03	-0.009	-0.029
cg11214576	proximal_epithelial_hyperM	chr1	25869068	+	yes	LDLRAP1	TSS1500	N_Shore	0.045	-0.006	0.005	0.017	-0.023	0.016
cg21295453	distal_epithelial_hyperM	chr1	26099874	+	no	MAN1C1	Body	S_Shore	0.003	-0.01	0.056	0.007	0.003	0.004
cg21924413	distal_epithelial_hyperM	chr1	27272402	+	no	NUDC	Body	OpenSea	0.017	-0.038	0.101	-0.003	0.004	0.001
cg15642704	distal_epithelial_hyperM	chr1	32110673	-	yes	PEF1	TSS200	Island	-0.007	0.002	0.013	0.013	0.001	0.006
cg02273797	epithelial_hypoM	chr1	33191153	+	yes			OpenSea	-0.043	-0.012	-0.016	0	0.02	-0.001
cg07949895	epithelial_hypoM	chr1	33191557	-	no			OpenSea	-0.082	-0.009	-0.053	0.028	0.001	0.008
cg23658891	distal_epithelial_hyperM	chr1	42243069	-	no	HIVEP3	5'UTR	OpenSea	0.036	-0.031	0.045	0.016	-0.022	0.012
cg08650128	proximal_epithelial_hyperM	chr1	43206856	+	no	CLDN19	TSS1500	S_Shelf	0.054	0.054	0.003	0.009	0.025	0.007
cg19623982	epithelial_hypoM	chr1	44951427	+	no	RNF220	Body	OpenSea	-0.085	0.017	-0.028	0.008	-0.019	-0.008
cg24173884	proximal_epithelial_hyperM	chr1	52195670	-	no	OSBPL9	1stExon;5'UTR;Body	Island	0.083	0.023	-0.001	-0.002	-0.003	0.002
cg02905900	proximal_epithelial_hyperM	chr1	55013517	+	yes	ACOT11	TSS1500	OpenSea	0.062	-0.015	0.011	-0.003	0.028	-0.008
cg14655116	epithelial_hypoM	chr1	55741581	-	yes			OpenSea	-0.026	0.041	-0.025	0.003	0.013	-0.01
cg19466069	epithelial_hypoM	chr1	56610289	+	no			OpenSea	-0.001	0.002	-0.017	0.005	0.022	-0.005
cg18417941	proximal_epithelial_hyperM	chr1	59841351	+	no	FGGY	Body	OpenSea	0.101	-0.043	-0.024	0.015	0.001	-0.003
cg15910205	proximal_epithelial_hyperM	chr1	59859015	+	no	FGGY	Body	OpenSea	0.134	-0.065	0.023	0.001	0.005	-0.002
cg23068989	proximal_epithelial_hyperM	chr1	64689428	+	yes	UBE2U	Body	OpenSea	0.115	-0.055	0.009	0.011	0.021	0.001
cg13399816	immune_hypoM	chr1	68299468	+	yes	GNG12	TSS1500	S_Shore	0.005	-0.079	-0.017	-0.033	-0.043	-0.032
cg25189904	immune_hypoM	chr1	68299493	+	yes	GNG12	TSS1500	S_Shore	0.004	-0.173	-0.024	-0.106	-0.097	-0.061
cg05157376	immune_hypoM	chr1	92781750	+	no	RPAP2	Body	OpenSea	0.005	-0.049	0.011	-0.041	0.042	-0.082
cg18146737	immune_hypoM	chr1	92946700	-	yes	GFI1	Body	Island	-0.017	-0.031	-0.015	0.002	0.182	-0.179
cg12876356	immune_hypoM	chr1	92946825	+	yes	GFI1	Body	Island	0.006	-0.016	0.007	-0.035	0.084	-0.166
cg18316974	immune_hypoM	chr1	92947035	+	yes	GFI1	Body	Island	0.008	-0.026	-0.006	-0.032	0.152	-0.14
cg04535902	immune_hypoM	chr1	92947332	-	yes	GFI1	Body	Island	0.039	-0.088	-0.021	-0.026	0.142	-0.137
cg09935388	immune_hypoM	chr1	92947588	+	yes	GFI1	Body	Island	0.048	-0.281	-0.005	-0.145	0.058	-0.182
cg14179389	immune_hypoM	chr1	92947961	-	yes	GFI1	Body	Island	0.005	-0.041	-0.014	-0.031	-0.027	-0.022
cg11983196	immune_hypoM	chr1	98518557	+	yes			N_Shore	0.026	-0.108	-0.055	-0.031	-0.115	0.011
cg16998883	distal_epithelial_hyperM	chr1	109618820	+	yes	TAF13	TSS200	Island	-0.006	0.001	0.012	0.01	0	0.01
cg22402988	epithelial_hypoM	chr1	110261127	+	no			OpenSea	-0.14	0.024	-0.068	0.027	0.014	-0.004
cg20564739	epithelial_hypoM	chr1	110271634	+	no			OpenSea	-0.071	-0.017	-0.008	0.004	0.005	-0.005
cg25770637	epithelial_hypoM	chr1	110361277	+	no			OpenSea	-0.078	0.026	0.065	-0.043	-0.009	-0.007
cg22479453	epithelial_hypoM	chr1	110367354	-	no			OpenSea	-0.11	0.014	-0.057	0.03	-0.019	0.025
cg23847637	immune_hypoM	chr1	113481026	-	no	SLC16A1	5'UTR	OpenSea	-0.031	-0.023	-0.041	-0.013	-0.103	0.017
cg25487343	epithelial_hypoM	chr1	114430786	+	no	BCL2L15;AP4B1-AS1	TSS1500;Body	OpenSea	-0.03	0	-0.021	-0.004	0.002	-0.002
cg13004173	epithelial_hypoM	chr1	117130621	+	no	IGSF3	Body	OpenSea	-0.051	-0.04	-0.045	0.012	-0.004	0.001
cg27295678	distal_epithelial_hyperM	chr1	155904147	+	yes	KIAA0907	1stExon	Island	-0.004	-0.001	0.009	0.011	0.003	0.005
cg00089372	distal_epithelial_hyperM	chr1	156469964	+	yes	MEF2D	5'UTR	Island	-0.001	0.005	0.015	0.003	-0.003	0.004
cg00045592	immune_hypoM	chr1	160714299	-	no	SLAMF7	5'UTR;Body	OpenSea	0.004	-0.104	-0.004	-0.075	-0.067	-0.038
cg18803215	epithelial_hypoM	chr1	170555798	-	no			OpenSea	-0.114	0.017	-0.047	0.024	0.001	-0.002
cg00579805	epithelial_hypoM	chr1	185822829	+	yes	HMCN1	Body	OpenSea	-0.059	0.025	-0.096	0.015	0.044	-0.022
cg11140389	epithelial_hypoM	chr1	200706910	+	no			N_Shore	-0.061	0.046	-0.036	0.016	-0.018	0.006
cg01523881	proximal_epithelial_hyperM	chr1	200985689	+	yes	KIF21B	Body	OpenSea	0.089	-0.023	-0.009	-0.001	0.011	-0.016
cg01259145	distal_epithelial_hyperM	chr1	201980314	-	no	ELF3	Body	OpenSea	0.01	-0.003	0.121	0.004	0.026	0
cg08709672	immune_hypoM	chr1	206224334	-	yes	AVPR1B	5'UTR;1stExon	S_Shore	0.013	-0.048	-0.008	-0.025	-0.052	-0.025
cg10190843	proximal_epithelial_hyperM	chr1	212810277	-	no			OpenSea	0.08	-0.034	0.008	-0.003	0.003	0.005
cg04811554	epithelial_hypoM	chr1	222913004	-	no	FAM177B	5'UTR	OpenSea	-0.066	0.026	-0.102	0.011	-0.005	-0.002
cg04482794	proximal_epithelial_hyperM	chr1	226925181	-	yes	ITPKB	5'UTR	Island	0.062	-0.023	-0.001	0.001	-0.005	0.003
cg16543836	epithelial_hypoM	chr1	231152366	+	no			OpenSea	-0.04	-0.012	-0.119	0.025	-0.005	0.001
cg09479738	epithelial_hypoM	chr10	12466903	+	no	CAMK1D	Body	OpenSea	-0.184	0.124	-0.123	0.052	0.018	-0.014
cg19864972	epithelial_hypoM	chr10	21250957	+	yes	NEBL	Body	OpenSea	0.01	-0.037	-0.126	0.038	0.009	-0.003
cg23754392	proximal_epithelial_hyperM	chr10	22611454	+	yes	BMI1	5'UTR	N_Shelf	0.086	-0.032	0.002	-0.007	-0.015	-0.012
cg25212025	immune_hypoM	chr10	34602937	-	yes	PARD3	Body	OpenSea	-0.017	-0.016	-0.019	-0.037	0.032	-0.081
cg08763984	immune_hypoM	chr10	44872504	-	no	CXCL12	Body	OpenSea	0.009	-0.022	-0.066	0.007	-0.076	0.019
cg25953130	immune_hypoM	chr10	63753550	+	yes	ARID5B	Body	OpenSea	0.005	-0.086	-0.012	-0.07	-0.054	-0.053
cg01005506	immune_hypoM	chr10	64565768	-	yes	ADO	3'UTR;1stExon	Island	0.001	-0.03	-0.009	-0.032	-0.003	-0.03
cg12474798	immune_hypoM	chr10	64565772	-	yes	ADO	3'UTR;1stExon	Island	0.01	-0.058	-0.015	-0.039	-0.029	-0.039
cg12878815	epithelial_hypoM	chr10	80687542	+	no			OpenSea	-0.082	-0.022	-0.011	0.024	-0.013	0.01
cg03450842	immune_hypoM	chr10	80834947	+	yes	ZMIZ1	5'UTR	OpenSea	0	-0.043	-0.002	-0.03	-0.044	-0.041
cg08331284	immune_hypoM	chr10	80841582	+	no	ZMIZ1	5'UTR	OpenSea	-0.018	-0.03	-0.048	-0.026	-0.034	-0.01
cg02485605	epithelial_hypoM	chr10	80948302	-	no	ZMIZ1	5'UTR	OpenSea	-0.084	-0.001	0.007	0.011	-0.007	0.005
cg19486611	epithelial_hypoM	chr10	97302293	-	no	SORBS1	5'UTR	OpenSea	-0.042	-0.015	0.006	0.006	0.027	-0.001
cg16743582	epithelial_hypoM	chr10	111742121	-	no	ADD3-AS1	Body	OpenSea	-0.033	-0.004	-0.125	0.03	0.006	-0.004
cg02093953	epithelial_hypoM	chr10	128185341	+	no	C10orf90	Body	OpenSea	-0.079	0.007	-0.015	0.017	-0.004	0.011
cg21342345	epithelial_hypoM	chr10	128207241	-	no	C10orf90	Body	OpenSea	-0.111	0.027	-0.061	0.013	-0.047	0.013
cg19898256	epithelial_hypoM	chr10	128329334	+	no			OpenSea	-0.074	-0.009	-0.066	0.004	-0.012	0.016
cg14724925	proximal_epithelial_hyperM	chr10	134675438	+	yes			S_Shelf	0.072	0.001	-0.005	0.002	-0.007	-0.002
cg22836769	epithelial_hypoM	chr10	134720534	+	yes			N_Shore	-0.049	-0.04	-0.031	0.003	0.006	0.004
cg17501754	epithelial_hypoM	chr11	1891699	-	yes	LSP1	5'UTR;TSS1500;Body	N_Shore	-0.012	-0.038	-0.067	0	0.005	-0.003
cg09762533	epithelial_hypoM	chr11	1892888	-	yes	LSP1	5'UTR;Body	S_Shore	-0.036	-0.026	-0.043	0.003	-0.004	0.001
cg08337959	epithelial_hypoM	chr11	1948933	+	yes	TNNT3	Body	Island	-0.074	-0.02	-0.013	-0.021	0.069	-0.066
cg06679296	epithelial_hypoM	chr11	1949032	+	yes	TNNT3	Body	Island	-0.058	-0.028	-0.027	-0.047	0.064	-0.061
cg06503573	epithelial_hypoM	chr11	1949039	+	yes	TNNT3	Body	Island	-0.064	-0.025	-0.025	-0.052	0.064	-0.057
cg09248429	proximal_epithelial_hyperM	chr11	2011216	+	yes	LOC100133545	TSS200	N_Shelf	0.087	0.008	0.011	0.019	-0.006	0.003
cg06197492	epithelial_hypoM	chr11	2016605	+	yes	H19	Body	N_Shore	0.012	-0.03	-0.071	-0.009	0.036	-0.014
cg23146501	epithelial_hypoM	chr11	2411130	+	no	CD81	5'UTR;Body	OpenSea	-0.124	-0.034	-0.041	0.012	-0.012	0.001
cg20863651	epithelial_hypoM	chr11	2411223	-	no	CD81	5'UTR;Body	OpenSea	-0.086	-0.025	-0.026	0.008	0.009	0.004
cg14521421	proximal_epithelial_hyperM	chr11	8862019	-	yes	ST5	5'UTR	OpenSea	0.075	0.028	0.013	0.007	-0.024	0.006
cg11077681	proximal_epithelial_hyperM	chr11	10715188	-	yes	MRVI1	1stExon;5'UTR;TSS200	OpenSea	0.055	0.029	0.001	-0.005	-0.01	0.009
cg02549742	epithelial_hypoM	chr11	12027138	-	no	DKK3	Body	N_Shelf	-0.132	0.029	-0.066	0.009	0.014	-0.013
cg16859537	epithelial_hypoM	chr11	12028319	+	no	DKK3	Body	N_Shore	-0.125	0.01	-0.094	0.027	0.005	0.001
cg08760147	epithelial_hypoM	chr11	27685307	+	no	BDNF;BDNF-AS	Body;5'UTR	OpenSea	-0.123	0.071	-0.084	0.047	0.044	-0.01
cg17518931	proximal_epithelial_hyperM	chr11	30608198	+	yes	MPPED2	TSS1500	S_Shore	0.056	-0.029	0.003	-0.002	-0.017	0.007
cg19498093	proximal_epithelial_hyperM	chr11	30608275	+	no	MPPED2	TSS1500	S_Shore	0.096	-0.022	0.039	-0.01	0.007	0
cg08857355	proximal_epithelial_hyperM	chr11	30608471	-	no	MPPED2	TSS1500	S_Shore	0.086	-0.03	0.028	-0.004	0.012	-0.004
cg03461577	immune_hypoM	chr11	33901166	+	no	LMO2	5'UTR	OpenSea	0.015	-0.05	0.002	-0.044	0.058	-0.066
cg06831571	distal_epithelial_hyperM	chr11	34592196	-	no			OpenSea	0.003	0.038	0.031	0.031	-0.074	0.073
cg05866990	distal_epithelial_hyperM	chr11	34592252	-	no			OpenSea	0.005	0.019	0.029	0.025	-0.065	0.054
cg07907563	epithelial_hypoM	chr11	47216568	+	no			OpenSea	-0.072	0.014	-0.037	0.009	-0.01	0.007
cg13784607	immune_hypoM	chr11	47546214	+	no	CELF1	5'UTR;TSS1500	OpenSea	-0.002	-0.053	-0.009	-0.027	-0.003	-0.058
cg01890712	epithelial_hypoM	chr11	57790918	-	yes	OR9Q1	TSS1500	OpenSea	-0.115	0.019	-0.06	0.013	-0.054	0.009
cg20540746	epithelial_hypoM	chr11	61041920	-	no	VWCE	Body	OpenSea	-0.044	-0.052	-0.007	0.005	0.007	0.003
cg03324175	epithelial_hypoM	chr11	61124464	-	yes	CYBASC3	TSS200;5'UTR;Body	OpenSea	-0.05	-0.049	-0.041	0.002	-0.006	0.007
cg27130025	epithelial_hypoM	chr11	61907948	+	no	INCENP	Body	OpenSea	-0.06	0.01	0.005	0.002	0.004	-0.002
cg16663155	epithelial_hypoM	chr11	61911154	+	yes	INCENP	Body	OpenSea	-0.068	-0.023	-0.01	0.005	-0.003	0.003
cg19878884	proximal_epithelial_hyperM	chr11	64081631	+	yes	ESRRA	Body	N_Shelf	0.074	-0.031	0.016	0.011	-0.013	0.01
cg07751372	proximal_epithelial_hyperM	chr11	67035915	+	no	ADRBK1	Body	S_Shore	0.077	-0.025	0.029	-0.008	0.001	0
cg09636293	distal_epithelial_hyperM	chr11	67236227	-	yes	TMEM134	Body	N_Shore	0.002	-0.003	0.018	0.009	0.008	0.007
cg07246206	distal_epithelial_hyperM	chr11	67980532	+	yes	SUV420H1	5'UTR	Island	-0.004	0.003	0.014	0.005	-0.015	0.008
cg14624207	immune_hypoM	chr11	68142198	+	yes	LRP5	Body	OpenSea	0.006	-0.071	0.023	-0.038	-0.158	0.018
cg01901332	immune_hypoM	chr11	75031054	-	yes	ARRB1	Body	OpenSea	0.002	-0.019	0.001	-0.054	-0.099	-0.014
cg07202214	immune_hypoM	chr11	76381081	-	yes	LRRC32	5'UTR;TSS200	N_Shore	0.02	-0.06	-0.017	-0.024	-0.04	-0.017
cg23771366	immune_hypoM	chr11	86510998	-	yes	PRSS23	TSS1500	N_Shore	0.037	-0.09	0.004	-0.05	-0.066	-0.022
cg14391737	immune_hypoM	chr11	86513429	+	no	PRSS23	5'UTR;Body	S_Shore	0.068	-0.132	-0.002	-0.134	-0.181	-0.049
cg00475490	immune_hypoM	chr11	86517110	-	no	PRSS23	5'UTR;Body	OpenSea	0.004	-0.042	0.012	-0.048	-0.024	-0.045
cg16158779	immune_hypoM	chr11	113258455	-	yes	ANKK1	TSS200	Island	0.044	-0.079	-0.009	-0.037	-0.059	-0.013
cg07384922	proximal_epithelial_hyperM	chr11	114133560	-	no			OpenSea	0.067	-0.029	0.001	0	-0.01	-0.005
cg24921829	distal_epithelial_hyperM	chr11	118000153	-	no			OpenSea	0.002	-0.005	0.049	0.012	0.007	0.006
cg04246397	epithelial_hypoM	chr11	127521194	+	no			OpenSea	-0.129	0.085	-0.065	0.013	0.019	-0.008
cg12621285	distal_epithelial_hyperM	chr11	129724659	-	no	TMEM45B	Body	OpenSea	-0.004	0.009	0.025	0.025	0.033	0.012
cg24951335	epithelial_hypoM	chr12	1609463	-	yes	LOC100292680	TSS200	OpenSea	-0.084	-0.004	-0.115	0.048	0.128	-0.085
cg02426623	epithelial_hypoM	chr12	3259078	+	yes	TSPAN9	5'UTR	OpenSea	-0.105	-0.051	-0.059	0.025	-0.022	0.017
cg26401796	epithelial_hypoM	chr12	5574420	+	yes	NTF3	Body	OpenSea	-0.051	-0.039	-0.062	0.016	0.017	-0.005
cg20170147	epithelial_hypoM	chr12	24712933	-	yes	SOX5	5'UTR	N_Shelf	0.025	0.006	-0.037	-0.005	-0.008	-0.012
cg20545852	epithelial_hypoM	chr12	28211458	+	no			OpenSea	-0.147	-0.111	-0.162	-0.002	0	-0.014
cg26810214	proximal_epithelial_hyperM	chr12	48201852	+	yes	HDAC7	Body	OpenSea	0.063	-0.031	0.022	-0.006	0.004	0.006
cg11931220	immune_hypoM	chr12	49276387	+	no			OpenSea	0.023	-0.059	-0.011	-0.054	-0.101	0.011
cg02583484	immune_hypoM	chr12	54677008	+	yes	HNRNPA1;HNRPA1L-2	Body	S_Shelf	-0.002	-0.043	-0.01	-0.039	-0.024	-0.04
cg09010260	immune_hypoM	chr12	54842484	-	no	LOC102724050	Body	OpenSea	0.008	-0.067	-0.04	-0.043	-0.109	-0.022
cg11938453	distal_epithelial_hyperM	chr12	56615706	+	yes	RNF41	TSS200;5'UTR;1stExon	Island	-0.002	0.001	0.006	0.006	-0.001	0.004
cg04093168	proximal_epithelial_hyperM	chr12	57613468	-	no	NXPH4	Body	S_Shelf	0.07	-0.024	0	-0.007	-0.014	0.012
cg10701104	proximal_epithelial_hyperM	chr12	57613493	-	no	NXPH4	Body	S_Shelf	0.115	-0.063	0	0.001	-0.076	0.034
cg01606023	proximal_epithelial_hyperM	chr12	57613744	+	yes	NXPH4	Body	S_Shelf	0.08	0.026	0.006	-0.02	-0.003	0.001
cg19051238	epithelial_hypoM	chr12	70326318	+	yes			OpenSea	0.006	-0.015	-0.111	0.027	-0.012	0.001
cg20894341	distal_epithelial_hyperM	chr12	89744977	+	no	DUSP6	Body	N_Shore	-0.003	0.003	0.008	0.023	-0.014	0.012
cg20580946	epithelial_hypoM	chr12	103293039	-	no	PAH	Body	OpenSea	-0.114	0.011	-0.051	0.002	-0.001	0.001
cg03938777	proximal_epithelial_hyperM	chr12	104439124	+	no	GLT8D2	5'UTR	OpenSea	0.045	0.001	0.007	-0.01	-0.004	0
cg00159243	proximal_epithelial_hyperM	chr12	109023799	-	yes	SELPLG	5'UTR	OpenSea	0.125	-0.051	-0.001	-0.006	-0.045	0.028
cg02844030	distal_epithelial_hyperM	chr12	109096580	-	no	CORO1C	1stExon;5'UTR	OpenSea	0.035	-0.045	0.062	0.019	-0.003	0.009
cg22744280	distal_epithelial_hyperM	chr12	112200054	+	no			OpenSea	-0.005	0.064	0.013	0.03	0.015	0.028
cg07875068	proximal_epithelial_hyperM	chr12	116814302	-	yes			OpenSea	0.071	0.001	0.005	0.002	0.012	-0.003
cg17026456	distal_epithelial_hyperM	chr12	120703085	-	yes	PXN	Body	Island	-0.004	0.014	0.014	0.005	-0.004	0.005
cg25561140	proximal_epithelial_hyperM	chr12	120799725	+	yes	MSI1	Body	Island	0.055	-0.045	0.001	-0.001	-0.006	0.004
cg09671309	proximal_epithelial_hyperM	chr12	122158208	-	yes	TMEM120B	Body	OpenSea	0.093	-0.013	-0.019	0.022	0.004	0
cg21502250	proximal_epithelial_hyperM	chr12	122297313	+	yes	HPD	TSS1500	OpenSea	0.124	-0.052	-0.01	0.011	0.008	-0.005
cg08048564	proximal_epithelial_hyperM	chr12	123365343	-	no	VPS37B	Body	OpenSea	0.08	-0.013	0.018	0.014	-0.064	0.031
cg23546512	proximal_epithelial_hyperM	chr12	125160999	+	yes			OpenSea	0.071	0.012	-0.003	0.003	-0.019	0.003
cg03625444	proximal_epithelial_hyperM	chr12	125244660	+	no			OpenSea	0.049	-0.002	0.006	-0.003	-0.021	0.01
cg22775642	proximal_epithelial_hyperM	chr12	125332183	-	yes	SCARB1	Body	OpenSea	0.07	-0.015	0.021	0.014	0.006	-0.001
cg12103569	distal_epithelial_hyperM	chr12	132258560	-	yes	SFRS8	Body	OpenSea	0.001	0.012	0.008	0.031	0.01	0.033
cg15670020	epithelial_hypoM	chr13	24316209	+	no	MIPEP	Body	OpenSea	-0.081	-0.031	-0.055	-0.002	0.003	-0.013
cg08003353	proximal_epithelial_hyperM	chr13	31407120	+	yes			OpenSea	0.181	-0.113	0.007	-0.025	-0.031	0.004
cg09328068	epithelial_hypoM	chr13	44749282	-	no			OpenSea	-0.05	-0.06	-0.058	0.018	0.004	0.005
cg00476054	proximal_epithelial_hyperM	chr13	50705383	+	yes			S_Shore	0.12	-0.003	-0.006	0.003	-0.01	0.004
cg09524946	proximal_epithelial_hyperM	chr13	50706810	-	yes			N_Shore	0.108	-0.057	-0.005	0.003	0.004	-0.011
cg06709282	immune_hypoM	chr13	52028418	+	no	INTS6;INTS6-AS1	TSS1500;Body	S_Shore	0.003	-0.031	0.002	0.003	-0.025	-0.031
cg14493161	epithelial_hypoM	chr13	95363007	-	yes	SOX21	1stExon;3'UTR	N_Shore	0	-0.005	-0.041	0.001	-0.026	0.007
cg13452162	immune_hypoM	chr13	96204518	+	yes	CLDN10	TSS1500;Body	N_Shore	-0.005	-0.05	0.01	-0.043	-0.047	-0.037
cg10071528	epithelial_hypoM	chr13	103021845	+	no	FGF14-IT1;FGF14-AS1;FGF14	Body	OpenSea	-0.09	0.005	-0.024	0.027	0.046	-0.005
cg15975806	proximal_epithelial_hyperM	chr13	110319607	-	yes			OpenSea	0.105	-0.079	-0.008	-0.003	0.085	-0.004
cg06885459	distal_epithelial_hyperM	chr13	113689728	+	yes	MCF2L	Body	S_Shore	-0.009	0.092	0.095	0.01	-0.097	0.084
cg08267072	epithelial_hypoM	chr14	39739199	+	yes	CTAGE5	Body;5'UTR	S_Shelf	-0.117	0.071	-0.005	-0.011	-0.013	-0.004
cg14947787	epithelial_hypoM	chr14	65405931	+	yes	GPX2	3'UTR	OpenSea	-0.049	-0.005	0.013	0.004	0	0
cg10880599	epithelial_hypoM	chr14	65408480	+	yes	GPX2	Body	OpenSea	-0.141	0.034	-0.035	0.002	0.016	-0.01
cg01166772	distal_epithelial_hyperM	chr14	69259833	-	yes	ZFP36L1	TSS200	Island	-0.001	0.001	0.005	0.005	-0.002	0.002
cg13837942	distal_epithelial_hyperM	chr14	69260273	-	yes	ZFP36L1	TSS1500	Island	-0.001	0	0.008	0.005	-0.005	0.007
cg10780191	distal_epithelial_hyperM	chr14	69261284	+	yes	ZFP36L1	TSS1500	Island	0.001	-0.004	0.009	0.006	-0.006	0.006
cg20649047	distal_epithelial_hyperM	chr14	73925161	+	yes	NUMB	5'UTR	Island	-0.003	-0.003	0.015	0.011	0.001	0.005
cg08140459	proximal_epithelial_hyperM	chr14	75086513	-	yes			OpenSea	0.047	0.017	0.028	0.01	-0.028	0.012
cg04407490	distal_epithelial_hyperM	chr14	75936582	+	yes	JDP2	3'UTR	OpenSea	-0.007	0.009	0.036	0.018	-0.017	0.017
cg18671037	distal_epithelial_hyperM	chr14	90984545	-	yes			OpenSea	0.05	-0.002	0.057	-0.001	0.003	0.007
cg01859662	epithelial_hypoM	chr14	91626637	-	no	C14orf159	5'UTR	OpenSea	-0.048	0.009	-0.002	0	0.008	-0.002
cg23390762	proximal_epithelial_hyperM	chr14	94909938	-	yes	SERPINA11	Body	OpenSea	0.085	0.001	0.042	0.022	0.013	-0.008
cg01538305	immune_hypoM	chr14	100658948	-	yes			N_Shore	0.018	-0.065	-0.022	-0.028	-0.049	0.01
cg09814127	distal_epithelial_hyperM	chr14	103593235	-	yes	TNFAIP2	Body	Island	-0.021	0.05	0.039	0.023	0.063	-0.015
cg16767835	immune_hypoM	chr14	104845636	+	no			OpenSea	0	-0.063	-0.015	-0.029	-0.06	-0.005
cg13505271	distal_epithelial_hyperM	chr14	105721466	+	no	BRF1	Body	OpenSea	-0.006	0.056	0.006	0.04	0.031	0.004
cg06620896	proximal_epithelial_hyperM	chr15	37395115	+	yes			S_Shore	0.029	-0.014	0.004	0	-0.001	0.003
cg04997452	proximal_epithelial_hyperM	chr15	39697356	-	no			OpenSea	0.115	-0.034	0.017	0.002	-0.005	0.003
cg09629758	epithelial_hypoM	chr15	56554529	-	no			OpenSea	-0.125	0.068	-0.028	-0.005	0.01	-0.007
cg17232357	immune_hypoM	chr15	67012832	-	yes	SMAD6	Body	OpenSea	0.008	-0.052	-0.006	-0.039	-0.079	-0.015
cg17738628	immune_hypoM	chr15	67155520	-	no			OpenSea	0.001	-0.016	0.006	-0.032	-0.079	-0.024
cg10561625	immune_hypoM	chr15	70393448	+	no			S_Shore	-0.011	-0.074	-0.034	-0.019	-0.039	-0.01
cg26703153	distal_epithelial_hyperM	chr15	70613797	+	no			OpenSea	0.047	-0.032	0.105	0.002	-0.008	-0.001
cg00310412	immune_hypoM	chr15	74724918	-	yes	SEMA7A	Body;5'UTR	N_Shore	0.004	-0.039	0.005	-0.034	-0.016	-0.037
cg06581475	epithelial_hypoM	chr15	75020202	+	no			S_Shore	-0.047	0.004	-0.01	0.004	0.007	0.008
cg20385913	immune_hypoM	chr15	75054510	-	no			OpenSea	-0.019	-0.046	-0.043	0	-0.034	0.001
cg18110140	immune_hypoM	chr15	75350380	+	no			OpenSea	0.066	-0.19	0.026	-0.102	-0.032	-0.094
cg00061860	epithelial_hypoM	chr15	78953028	+	yes			OpenSea	-0.058	-0.041	-0.004	0.016	-0.012	0.01
cg23161492	immune_hypoM	chr15	90357202	-	yes	ANPEP	5'UTR	N_Shore	0.066	-0.116	-0.009	-0.053	-0.023	-0.085
cg03628962	proximal_epithelial_hyperM	chr15	93613694	-	no	RGMA	Body	N_Shore	0.05	0.018	0.02	0.005	0.017	-0.003
cg03407822	proximal_epithelial_hyperM	chr15	93613938	+	no	RGMA	Body	N_Shore	0.099	-0.009	0.024	0.006	-0.017	0.012
cg06549628	epithelial_hypoM	chr15	100172540	+	no	MEF2A	TSS1500;5'UTR	OpenSea	-0.022	-0.041	-0.024	0.004	0.002	-0.004
cg00806214	proximal_epithelial_hyperM	chr16	521912	+	yes	RAB11FIP3	Body	OpenSea	0.067	0.049	-0.021	0.044	0.006	-0.003
cg23942160	epithelial_hypoM	chr16	10719960	-	no			N_Shore	-0.138	0.022	0	0.002	-0.016	-0.011
cg22995183	distal_epithelial_hyperM	chr16	14293184	-	no	MKL2	Body	OpenSea	-0.014	0.026	0.026	0.027	0.031	0.024
cg07812250	immune_hypoM	chr16	15601462	-	no	C16orf45	Body	OpenSea	-0.014	-0.099	-0.023	-0.071	-0.035	-0.065
cg06686156	epithelial_hypoM	chr16	20420222	-	yes	ACSM5	TSS1500	OpenSea	-0.008	-0.02	-0.069	0.005	-0.003	0
cg06617348	distal_epithelial_hyperM	chr16	30500480	-	no	ITGAL	ExonBnd;Body	OpenSea	0.012	-0.01	0.074	0.007	-0.012	0.017
cg21302929	distal_epithelial_hyperM	chr16	30662341	-	no	PRR14	1stExon;5'UTR	Island	-0.002	0	0.007	0.01	-0.006	0.003
cg08121142	immune_hypoM	chr16	58718054	+	no	SLC38A7	5'UTR;1stExon	N_Shore	-0.002	-0.007	-0.001	-0.012	-0.031	-0.03
cg02788177	proximal_epithelial_hyperM	chr16	67068570	+	no	CBFB	Body	OpenSea	0.075	-0.047	0.002	0.002	-0.006	-0.004
cg19581258	distal_epithelial_hyperM	chr16	67485548	-	no	ATP6V0D1	Body	OpenSea	0.007	0.008	0.077	0.01	-0.006	0.007
cg08836861	epithelial_hypoM	chr16	69757867	+	yes	NQO1	Body	N_Shelf	-0.153	-0.007	-0.021	0.003	0.002	-0.002
cg22167353	immune_hypoM	chr16	84029457	-	yes	NECAB2	Body	Island	0.1	-0.089	0.007	0.016	0.183	-0.057
cg26723054	proximal_epithelial_hyperM	chr16	85650522	+	yes	KIAA0182	5'UTR;Body	S_Shore	0.122	-0.023	0.007	-0.007	-0.029	-0.001
cg06035270	proximal_epithelial_hyperM	chr16	87312465	-	yes			OpenSea	0.06	-0.025	0	0.001	0.03	-0.007
cg00653312	epithelial_hypoM	chr16	87863785	-	yes	SLC7A5	3'UTR	OpenSea	-0.05	-0.001	-0.05	-0.007	0.004	-0.003
cg06770731	epithelial_hypoM	chr16	87863812	-	yes	SLC7A5	3'UTR	OpenSea	-0.047	-0.023	-0.06	-0.001	0.003	0
cg10034481	epithelial_hypoM	chr16	87864431	+	yes	SLC7A5	3'UTR	OpenSea	-0.039	-0.003	-0.038	-0.003	0.01	-0.005
cg04481596	epithelial_hypoM	chr16	87864591	+	yes	SLC7A5	3'UTR	OpenSea	-0.048	-0.012	-0.043	-0.007	0.001	0.002
cg10169763	epithelial_hypoM	chr16	87873389	-	yes	SLC7A5	Body	OpenSea	-0.02	-0.01	-0.072	-0.001	-0.013	0.007
cg04802238	epithelial_hypoM	chr16	87873610	+	yes	SLC7A5	Body	OpenSea	-0.094	-0.026	-0.01	-0.001	-0.004	0.001
cg06665333	epithelial_hypoM	chr16	87873837	+	yes	SLC7A5	Body	OpenSea	-0.095	0.019	-0.075	0.006	0.008	0.004
cg00069417	epithelial_hypoM	chr16	87874279	+	yes	SLC7A5	Body	OpenSea	-0.112	0.013	-0.018	0.004	0.02	-0.008
cg06492111	epithelial_hypoM	chr16	87874392	+	yes	SLC7A5	Body	OpenSea	-0.101	-0.009	-0.002	0.001	0.004	-0.004
cg05393733	epithelial_hypoM	chr16	87877300	-	yes	SLC7A5	Body	OpenSea	-0.017	0.014	-0.07	0.004	0.017	-0.008
cg02614661	epithelial_hypoM	chr16	87878292	+	yes	SLC7A5	Body	OpenSea	-0.008	-0.046	-0.128	-0.004	0.021	-0.013
cg03553613	epithelial_hypoM	chr16	87879502	-	yes	SLC7A5	Body	OpenSea	-0.027	0.012	-0.084	-0.006	0.032	-0.003
cg19619387	proximal_epithelial_hyperM	chr17	1881036	+	yes	RTN4RL1	Body	Island	0.098	-0.031	0.001	-0.015	-0.024	0.014
cg04743758	proximal_epithelial_hyperM	chr17	1881161	+	yes	RTN4RL1	Body	S_Shore	0.111	-0.082	0.009	-0.007	-0.002	0
cg11260709	distal_epithelial_hyperM	chr17	7211282	-	yes	EIF5A	TSS1500;Body;5'UTR;TSS200	Island	-0.001	-0.008	0.017	0.01	-0.009	0.008
cg22188933	distal_epithelial_hyperM	chr17	9082735	+	no	LOC101928266;NTN1	TSS1500;Body	OpenSea	-0.005	0.006	0.065	0.014	0.02	0.003
cg14016875	immune_hypoM	chr17	14206981	+	yes	HS3ST3B1;MGC12916	Body;TSS200	Island	-0.02	0.026	-0.029	-0.027	-0.067	-0.006
cg03052614	distal_epithelial_hyperM	chr17	17410416	+	no	PEMT	Body	OpenSea	0.038	0.044	0.032	0.01	-0.037	0.04
cg15719789	distal_epithelial_hyperM	chr17	17617722	-	no	RAI1	5'UTR	OpenSea	0.046	-0.005	0.062	0.001	0.005	0.009
cg23875758	distal_epithelial_hyperM	chr17	17715520	-	yes	SREBF1	3'UTR	N_Shore	0.028	-0.03	0.062	-0.008	0.015	-0.001
cg03798742	distal_epithelial_hyperM	chr17	18218352	+	no	SMCR8;TOP3A	TSS1500;TSS200	Island	-0.002	0.002	0.004	0.003	0.002	0.004
cg07727884	proximal_epithelial_hyperM	chr17	19290503	-	yes	MFAP4	TSS200	OpenSea	0.053	0.024	0.013	-0.008	0.001	-0.01
cg13030582	proximal_epithelial_hyperM	chr17	19290708	-	yes	MFAP4	TSS1500	OpenSea	0.048	-0.008	-0.004	0.003	0.014	-0.002
cg20431135	proximal_epithelial_hyperM	chr17	19290762	+	yes	MFAP4	TSS1500	OpenSea	0.139	-0.082	0.012	-0.001	0.005	-0.004
cg18736736	epithelial_hypoM	chr17	19650063	+	no	ALDH3A1	5'UTR;TSS1500	S_Shore	-0.057	-0.004	-0.054	0.003	0.013	-0.002
cg12258471	epithelial_hypoM	chr17	19650069	+	yes	ALDH3A1	TSS1500;5'UTR	S_Shore	-0.083	0.004	-0.043	0.008	0.002	-0.002
cg26284520	proximal_epithelial_hyperM	chr17	27472382	-	no	MYO18A	Body	OpenSea	0.083	-0.007	0.062	-0.018	0.004	-0.007
cg03140410	immune_hypoM	chr17	30594811	-	no	RHBDL3	Body	S_Shore	-0.01	-0.035	-0.005	-0.034	-0.036	-0.028
cg00752016	distal_epithelial_hyperM	chr17	36859611	+	yes			Island	0.001	0.011	0.015	0.004	0.001	0.007
cg17982011	distal_epithelial_hyperM	chr17	38179413	-	no	MED24	Body	OpenSea	0.028	-0.03	0.107	-0.011	0.017	-0.006
cg20512466	distal_epithelial_hyperM	chr17	38179782	-	no	MED24	Body	OpenSea	0.044	-0.08	0.122	-0.011	0.002	0
cg19572487	immune_hypoM	chr17	38476024	-	yes	RARA	5'UTR	S_Shore	0.021	-0.079	-0.008	-0.069	-0.091	-0.055
cg17739917	immune_hypoM	chr17	38477572	-	no	RARA	5'UTR	S_Shelf	0.003	-0.165	-0.004	-0.146	-0.149	-0.081
cg04956244	distal_epithelial_hyperM	chr17	38511592	+	yes	RARA	Body	OpenSea	0.023	0.006	0.021	0.018	-0.008	0.031
cg24211550	immune_hypoM	chr17	38758156	-	no			OpenSea	-0.017	0.005	0.008	-0.076	-0.114	-0.038
cg19394857	distal_epithelial_hyperM	chr17	39844958	+	yes	EIF1	TSS200	Island	-0.002	-0.002	0.013	0.005	0.003	0.001
cg16255816	immune_hypoM	chr17	39889811	-	yes	HAP1	Body	N_Shore	-0.004	-0.012	-0.02	-0.037	-0.101	0.007
cg06484100	epithelial_hypoM	chr17	41799087	-	yes			S_Shore	-0.095	0.006	-0.062	0.016	0.056	-0.038
cg07945335	proximal_epithelial_hyperM	chr17	41924478	+	yes	CD300LG	TSS200	OpenSea	0.066	-0.036	-0.019	-0.005	-0.051	0.014
cg25720755	proximal_epithelial_hyperM	chr17	41924523	+	yes	CD300LG	5'UTR;1stExon	OpenSea	0.039	0	-0.008	-0.002	0	0.002
cg18941614	proximal_epithelial_hyperM	chr17	42287715	+	yes	UBTF	Body	Island	0.054	0.002	0.01	-0.001	-0.016	0.005
cg25809905	distal_epithelial_hyperM	chr17	42467728	+	yes	ITGA2B	TSS1500	OpenSea	-0.01	0.042	0.019	0.048	0.007	0.04
cg11688820	epithelial_hypoM	chr17	47963635	+	no			OpenSea	-0.056	-0.06	-0.018	0.01	-0.015	-0.011
cg14542012	distal_epithelial_hyperM	chr17	48385236	-	no			OpenSea	0.002	-0.026	0.058	0.013	0.015	0.01
cg14161344	epithelial_hypoM	chr17	48736189	-	no	ABCC3	Body	OpenSea	-0.084	-0.006	0.01	0.003	0.026	-0.002
cg06926619	epithelial_hypoM	chr17	48738552	+	no	ABCC3	Body	OpenSea	-0.131	0.045	-0.037	-0.006	-0.027	0.003
cg04433051	proximal_epithelial_hyperM	chr17	48758651	-	yes	ABCC3	Body	OpenSea	0.056	-0.003	0.001	0.017	-0.029	0.016
cg03984067	proximal_epithelial_hyperM	chr17	55348624	+	no	MSI2	Body	OpenSea	0.06	-0.021	-0.004	0.001	-0.027	0.012
cg13767779	distal_epithelial_hyperM	chr17	56031576	-	yes			N_Shore	0.039	-0.04	0.05	0.007	0.002	0.003
cg24489015	proximal_epithelial_hyperM	chr17	56316162	-	yes	LPO	5'UTR;Body	OpenSea	0.093	-0.044	-0.025	-0.002	0.019	-0.021
cg25211956	distal_epithelial_hyperM	chr17	61904929	-	yes	FTSJ3;PSMC5	1stExon;Body;5'UTR	Island	0	-0.002	0.005	0.002	0.001	0.001
cg15968993	epithelial_hypoM	chr17	62406790	+	no	PECAM1	Body	OpenSea	-0.084	-0.027	-0.072	0.031	0.009	-0.002
cg08569242	distal_epithelial_hyperM	chr17	66508525	-	yes	PRKAR1A	TSS200;5'UTR	Island	0	-0.003	0.006	0.003	-0.005	0.004
cg17255712	proximal_epithelial_hyperM	chr17	70116185	-	yes	SOX9	TSS1500	N_Shore	0.051	-0.028	0.004	-0.006	-0.002	-0.009
cg16009714	proximal_epithelial_hyperM	chr17	70241415	-	yes			OpenSea	0.107	-0.019	-0.012	0.02	-0.038	0.016
cg11974144	proximal_epithelial_hyperM	chr17	70345669	+	no			OpenSea	0.068	-0.028	0.009	0.014	0.063	-0.026
cg23675300	epithelial_hypoM	chr17	70454045	+	no	LINC00673	Body	OpenSea	-0.193	-0.013	-0.034	0.009	0.179	-0.052
cg12646945	distal_epithelial_hyperM	chr17	70507020	+	no	LINC00673	Body	OpenSea	-0.049	-0.003	0.092	-0.022	-0.086	0.047
cg04744744	epithelial_hypoM	chr17	70515363	+	no	LINC00673	Body	OpenSea	-0.107	-0.066	-0.004	-0.012	0.021	-0.016
cg27414352	epithelial_hypoM	chr17	70521905	+	no	LINC00673	Body	OpenSea	-0.105	-0.046	0.003	0	-0.008	0.004
cg13167372	proximal_epithelial_hyperM	chr17	70536814	+	yes			S_Shore	0.06	-0.05	0.011	-0.003	-0.035	0.012
cg12920004	epithelial_hypoM	chr17	70556779	-	yes			OpenSea	-0.103	-0.024	0.019	-0.013	0.001	-0.034
cg03780426	epithelial_hypoM	chr17	70557302	+	no	LINC00673	Body	OpenSea	-0.28	-0.058	0.015	-0.036	0.005	-0.045
cg06553567	epithelial_hypoM	chr17	70563267	-	no	LINC00673	Body	OpenSea	-0.092	-0.027	-0.012	0.015	-0.005	0.009
cg00132045	epithelial_hypoM	chr17	70565953	+	no	LINC00673	Body	OpenSea	-0.092	-0.02	-0.036	-0.002	0.03	-0.005
cg21396804	epithelial_hypoM	chr17	70575720	-	no	LINC00673	Body	OpenSea	-0.1	-0.018	0.006	0.003	0.035	-0.007
cg07302361	epithelial_hypoM	chr17	70598973	+	no	LINC00511	Body	OpenSea	-0.172	0.019	0.013	0	-0.013	0.019
cg27492584	epithelial_hypoM	chr17	70599307	+	yes			OpenSea	-0.165	0.012	-0.001	-0.015	0.006	0
cg01533470	epithelial_hypoM	chr17	70599452	-	no	LINC00511	Body	OpenSea	-0.168	0.049	-0.002	-0.006	-0.014	0.001
cg26923347	epithelial_hypoM	chr17	71351054	-	no	SDK2	Body	OpenSea	-0.068	0.008	-0.045	0.014	0.021	0.003
cg07251887	immune_hypoM	chr17	73641809	-	yes	LOC100130933;RECQL5	TSS1500;Body	OpenSea	-0.005	-0.075	0.002	-0.069	-0.031	-0.026
cg06067573	distal_epithelial_hyperM	chr17	73775874	+	yes	H3F3B	TSS200	Island	-0.002	0.001	0.008	0.005	0	0.003
cg01835037	distal_epithelial_hyperM	chr17	75136989	+	yes	SEC14L1	TSS200	Island	-0.008	0.003	0.017	0.018	-0.016	0.014
cg02320862	proximal_epithelial_hyperM	chr17	75370284	-	yes	SEPT9	5'UTR;Body	Island	0.146	-0.05	0.051	0.006	-0.004	0
cg12985929	proximal_epithelial_hyperM	chr17	75370611	-	yes	SEPT9	5'UTR;Body	S_Shore	0.097	-0.053	0.009	0.005	-0.004	0.005
cg01276536	proximal_epithelial_hyperM	chr17	79075920	+	yes	BAIAP2	Body	N_Shore	0.06	-0.023	0.015	0	-0.045	0.053
cg07824483	epithelial_hypoM	chr17	79882042	+	yes	MAFG	TSS1500;5'UTR	S_Shore	-0.119	-0.016	-0.081	-0.009	-0.017	-0.011
cg13383842	epithelial_hypoM	chr17	80292603	+	no	SECTM1	TSS1500	S_Shore	-0.081	0	-0.02	-0.004	-0.059	0.007
cg12397252	distal_epithelial_hyperM	chr17	80408797	-	yes	C17orf62	TSS200	Island	-0.005	0.004	0.009	0.009	0.002	0.006
cg11906740	epithelial_hypoM	chr18	24198002	+	no	KCTD1	Body;5'UTR	OpenSea	-0.035	-0.03	0.003	-0.003	0.006	0.003
cg23053644	epithelial_hypoM	chr18	24283537	+	no	PCAT18	Body	OpenSea	-0.042	0.007	-0.014	0.007	0.021	-0.008
cg02960541	proximal_epithelial_hyperM	chr18	55909227	+	no	NEDD4L	Body;5'UTR	OpenSea	0.084	-0.03	-0.008	0.007	-0.01	0.007
cg02623562	epithelial_hypoM	chr18	57584525	+	no			OpenSea	-0.113	0.066	-0.006	-0.001	0.009	-0.006
cg24536163	epithelial_hypoM	chr18	61264371	-	yes	SERPINB13	Body	OpenSea	-0.072	0.027	-0.038	0.024	0.001	0.008
cg20471736	epithelial_hypoM	chr18	61264604	-	yes	SERPINB13	3'UTR	OpenSea	-0.119	0.049	-0.148	0.061	0.022	-0.003
cg07390844	immune_hypoM	chr18	72935911	-	no	TSHZ1	5'UTR;Body	OpenSea	0.035	-0.153	0.001	-0.085	-0.043	-0.06
cg05622915	distal_epithelial_hyperM	chr19	571204	+	yes	BSG	TSS1500;TSS200	N_Shore	0.002	-0.007	0.008	0.008	-0.012	0.008
cg02364038	distal_epithelial_hyperM	chr19	797109	+	yes	PTBP1	TSS1500	Island	-0.002	0.003	0.006	0.005	-0.002	0.004
cg12319836	distal_epithelial_hyperM	chr19	1090235	+	no	POLR2E	Body	N_Shelf	0.022	-0.018	0.025	0.027	-0.012	0.032
cg09834951	immune_hypoM	chr19	1265877	+	no			Island	-0.013	-0.037	-0.017	-0.031	-0.063	0.005
cg18404628	proximal_epithelial_hyperM	chr19	1822553	+	yes	REXO1	Body	Island	0.082	-0.005	0.034	0.017	0.008	-0.002
cg12353080	epithelial_hypoM	chr19	2054068	+	no			S_Shelf	-0.03	0.015	0.012	-0.003	-0.001	0.001
cg22440155	distal_epithelial_hyperM	chr19	2664262	-	no	GNG7	5'UTR	OpenSea	0.012	0.033	0.018	0.042	0.01	0.046
cg23436468	epithelial_hypoM	chr19	6135321	+	no	ACSBG2	TSS1500	OpenSea	-0.096	0.011	-0.067	0.011	0.009	-0.003
cg08256781	epithelial_hypoM	chr19	6135510	+	yes	ACSBG2	TSS200	OpenSea	-0.062	-0.012	-0.038	0.006	0.007	-0.002
cg19352808	distal_epithelial_hyperM	chr19	6737754	+	yes	GPR108	TSS1500;TSS200	Island	-0.004	0.008	0.009	0.017	0	0.003
cg21911711	immune_hypoM	chr19	16998668	+	no	F2RL3	TSS1500	N_Shore	0.026	-0.075	0.003	-0.051	-0.056	-0.036
cg03636183	immune_hypoM	chr19	17000585	-	yes	F2RL3	Body	N_Shore	0.015	-0.116	-0.007	-0.064	-0.15	-0.054
cg11800398	distal_epithelial_hyperM	chr19	17586613	-	no	SLC27A1	Body	OpenSea	0.021	0.009	0.087	-0.006	-0.011	0.016
cg04916091	proximal_epithelial_hyperM	chr19	17958647	+	yes	JAK3	5'UTR	Island	0.123	-0.041	-0.006	0	-0.002	0.002
cg27035251	proximal_epithelial_hyperM	chr19	17958825	+	yes	JAK3	5'UTR;1stExon	S_Shore	0.071	-0.016	-0.009	0.003	-0.007	0.004
cg14031720	epithelial_hypoM	chr19	38691854	+	no	SIPA1L3	Body	OpenSea	-0.105	0.017	-0.036	0	0.005	-0.001
cg23525514	distal_epithelial_hyperM	chr19	44259148	-	yes	C19orf61	TSS200	Island	-0.001	-0.002	0.011	0.004	-0.001	0.004
cg17864619	distal_epithelial_hyperM	chr19	45971158	-	yes	FOSB	TSS200	Island	0	-0.003	0.009	0.004	-0.004	0.004
cg26626072	distal_epithelial_hyperM	chr19	47852601	-	yes	DHX34	5'UTR;1stExon	Island	-0.007	0.004	0.012	0.014	0	0.008
cg09371853	proximal_epithelial_hyperM	chr19	48994877	+	yes	LMTK3	Body	N_Shore	0.107	-0.069	-0.006	0	-0.001	-0.001
cg03707168	immune_hypoM	chr19	49379127	+	yes	PPP1R15A	Body	S_Shelf	-0.001	-0.007	0.003	-0.006	-0.162	0
cg09523171	distal_epithelial_hyperM	chr19	49436756	-	yes	DHDH	TSS200	Island	-0.002	0	0.006	0.003	0.006	0.003
cg19365843	distal_epithelial_hyperM	chr19	50083780	+	yes	NOSIP;PRRG2	1stExon;TSS1500;5'UTR	Island	-0.005	-0.011	0.021	0.015	-0.011	0.011
cg27474855	epithelial_hypoM	chr2	1991887	-	no	MYT1L	5'UTR	OpenSea	-0.04	0.017	-0.032	0.005	0	-0.002
cg23079012	distal_epithelial_hyperM	chr2	8343710	-	yes			OpenSea	0.005	-0.008	0.002	-0.02	-0.005	-0.015
cg05360477	immune_hypoM	chr2	12959313	+	yes			OpenSea	-0.006	-0.022	-0.012	-0.035	-0.008	-0.039
cg10987682	proximal_epithelial_hyperM	chr2	23509827	+	yes			OpenSea	0.146	-0.042	-0.052	0.03	0.006	0
cg06758077	distal_epithelial_hyperM	chr2	27598767	+	yes	SNX17	Body	N_Shelf	0.003	-0.001	0.009	0.003	0.015	-0.002
cg19570763	distal_epithelial_hyperM	chr2	28974673	-	no	PPP1CB	1stExon;5'UTR	Island	-0.001	-0.002	0.008	0.001	-0.006	0.005
cg23714355	epithelial_hypoM	chr2	29351698	-	no	CLIP4	Body	OpenSea	-0.078	-0.049	0.017	-0.019	0.03	-0.023
cg09199129	proximal_epithelial_hyperM	chr2	30453531	-	no	LBH	TSS1500	N_Shore	0.078	-0.005	-0.004	-0.001	-0.008	0.002
cg02162897	epithelial_hypoM	chr2	38300537	-	yes	CYP1B1	Body	N_Shore	-0.224	-0.003	-0.127	0.015	-0.023	0.012
cg20408276	epithelial_hypoM	chr2	38300586	-	yes	CYP1B1	Body	N_Shore	-0.274	0.053	-0.121	0.014	-0.06	0.021
cg00565882	epithelial_hypoM	chr2	38300707	-	yes	CYP1B1	Body	N_Shore	-0.132	0.001	-0.026	0.001	-0.024	0
cg12802310	epithelial_hypoM	chr2	38304720	-	yes	CYP1B1	TSS1500	S_Shore	-0.113	-0.049	-0.001	-0.022	0.064	-0.036
cg05062676	epithelial_hypoM	chr2	38304725	+	yes	CYP1B1	TSS1500	S_Shore	-0.097	-0.072	0.005	-0.032	0.022	-0.03
cg21715189	epithelial_hypoM	chr2	38304802	+	yes	CYP1B1	TSS1500	S_Shore	-0.181	-0.008	-0.04	-0.012	-0.017	0.015
cg26144569	epithelial_hypoM	chr2	38304804	+	yes	CYP1B1	TSS1500	S_Shore	-0.227	0.04	-0.06	-0.019	-0.1	0.036
cg19753864	epithelial_hypoM	chr2	38320028	+	yes			OpenSea	-0.261	0.047	-0.159	0.033	0.017	-0.004
cg24752487	epithelial_hypoM	chr2	38324188	+	no			OpenSea	-0.203	-0.005	-0.104	0.02	0.035	0.021
cg04198471	epithelial_hypoM	chr2	38325317	+	no			OpenSea	-0.18	0.025	-0.043	0	-0.025	0.037
cg02025117	epithelial_hypoM	chr2	38335521	+	no			OpenSea	-0.084	0.036	-0.023	0.008	0.005	-0.004
cg14663177	proximal_epithelial_hyperM	chr2	38373737	-	yes	C2orf58	Body	OpenSea	0.111	-0.041	0.007	-0.003	-0.001	-0.001
cg22417714	epithelial_hypoM	chr2	43329946	+	no			S_Shore	0	-0.007	-0.045	0.01	0.006	-0.015
cg06299644	proximal_epithelial_hyperM	chr2	54686203	+	no	SPTBN1	5'UTR	S_Shore	0.064	-0.032	-0.006	0.004	-0.048	-0.007
cg26177418	epithelial_hypoM	chr2	59464167	-	no	LOC101927285	Body	OpenSea	-0.069	0.038	-0.04	0.008	-0.014	0.007
cg19889780	immune_hypoM	chr2	73114144	-	yes	SPR	TSS1500	N_Shore	0.007	-0.069	-0.003	-0.038	-0.102	-0.001
cg15366555	proximal_epithelial_hyperM	chr2	74601926	-	yes	DCTN1	Body;TSS200	OpenSea	0.087	-0.032	0.011	0.009	0.01	-0.001
cg26337070	immune_hypoM	chr2	85999873	-	yes	ATOH8	Body	OpenSea	-0.009	-0.043	-0.016	-0.067	-0.104	0.01
cg13378563	epithelial_hypoM	chr2	95978247	-	yes	KCNIP3	Body	OpenSea	-0.084	0.034	-0.059	0.003	0.007	-0.002
cg08951699	epithelial_hypoM	chr2	95982670	-	no	KCNIP3	Body	OpenSea	-0.026	-0.008	-0.039	-0.006	-0.014	0.007
cg25845203	epithelial_hypoM	chr2	100509050	+	yes	AFF3	Body	OpenSea	0.01	0.01	-0.049	0.004	0.02	-0.013
cg02836864	proximal_epithelial_hyperM	chr2	113388910	-	yes			OpenSea	0.082	-0.003	0.017	-0.015	-0.002	0
cg16786136	epithelial_hypoM	chr2	121521535	-	yes			OpenSea	-0.063	0.016	-0.077	0.006	-0.005	0.001
cg09947585	epithelial_hypoM	chr2	121586421	-	no	GLI2	Body	OpenSea	-0.017	0.009	-0.112	0.011	-0.03	0.022
cg02387779	proximal_epithelial_hyperM	chr2	161151272	-	no	RBMS1	Body	OpenSea	0.118	-0.051	-0.022	0.022	0.036	-0.006
cg27428768	epithelial_hypoM	chr2	168605809	-	no			OpenSea	-0.103	0.045	-0.011	0.011	0.006	0.002
cg13344867	epithelial_hypoM	chr2	178095625	+	yes	NFE2L2	Body	OpenSea	-0.018	0.021	-0.027	-0.005	0.012	-0.006
cg15508223	epithelial_hypoM	chr2	178213318	-	no	LOC100130691	Body	OpenSea	-0.015	0.014	-0.058	-0.04	0	-0.008
cg20415809	proximal_epithelial_hyperM	chr2	182321855	+	yes	ITGA4	5'UTR;1stExon	Island	0.031	-0.012	0.001	0	-0.002	0.002
cg16171484	epithelial_hypoM	chr2	223290515	+	yes	SGPP2	Body	S_Shore	-0.086	-0.058	-0.027	-0.024	0.016	-0.006
cg14280181	epithelial_hypoM	chr2	223291007	+	yes	SGPP2	Body	S_Shore	-0.201	0.052	-0.012	-0.044	0.084	-0.073
cg27241845	immune_hypoM	chr2	233250370	-	yes			N_Shore	0.013	-0.087	-0.02	-0.055	-0.103	-0.018
cg03329539	immune_hypoM	chr2	233283329	+	yes			N_Shore	0.022	-0.118	-0.004	-0.086	-0.03	-0.057
cg21566642	immune_hypoM	chr2	233284661	-	yes			Island	-0.013	-0.2	-0.018	-0.179	-0.063	-0.143
cg01940273	immune_hypoM	chr2	233284934	-	yes			Island	0.01	-0.113	0.013	-0.115	-0.088	-0.08
cg23874600	epithelial_hypoM	chr2	234601954	-	yes	UGT1A10;UGT1A6;UGT1A9;UGT1A7;UGT1A8	Body;1stExon;5'UTR	OpenSea	-0.179	0.091	-0.012	0.001	0.008	-0.003
cg04646928	epithelial_hypoM	chr2	234602174	-	no	UGT1A6;UGT1A8;UGT1A10;UGT1A9;UGT1A7	5'UTR;1stExon;Body	OpenSea	-0.165	0.049	-0.009	0.001	0.007	-0.004
cg10180919	epithelial_hypoM	chr2	234608559	+	no	UGT1A8;UGT1A10;UGT1A9;UGT1A7;UGT1A6	Body	OpenSea	-0.072	0.017	-0.056	0.007	-0.009	0.007
cg11811840	distal_epithelial_hyperM	chr2	234669166	+	yes	UGT1A10;UGT1A1;UGT1A6;UGT1A8;UGT1A4;UGT1A3;UGT1A9;UGT1A7;UGT1A5	Body;1stExon	OpenSea	-0.018	0.005	-0.003	0.002	0.011	-0.001
cg22076699	proximal_epithelial_hyperM	chr2	235488337	+	no			OpenSea	0.07	-0.045	-0.021	0.003	0.025	-0.016
cg17567432	proximal_epithelial_hyperM	chr2	236504134	-	no	AGAP1	Body	N_Shelf	0.071	-0.003	0.004	-0.007	-0.002	0.003
cg00567479	distal_epithelial_hyperM	chr2	242295999	-	yes	FARP2	5'UTR	Island	-0.002	-0.003	0.012	0.004	-0.002	0.004
cg09561663	epithelial_hypoM	chr20	2276435	-	yes	TGM3	TSS200	OpenSea	-0.14	0.116	-0.002	0.005	0.012	-0.009
cg08163642	epithelial_hypoM	chr20	16512131	+	no	KIF16B	Body	OpenSea	-0.061	0.023	-0.06	0.021	0.004	-0.004
cg20244340	immune_hypoM	chr20	19193989	+	yes	SLC24A3	Body	S_Shore	0.008	-0.052	0	-0.045	-0.084	-0.024
cg06421013	immune_hypoM	chr20	19194143	-	no	SLC24A3	Body	S_Shore	0.024	-0.066	0.01	-0.065	-0.141	-0.013
cg11267810	distal_epithelial_hyperM	chr20	19867026	-	yes			OpenSea	-0.023	-0.026	0.043	0.016	-0.016	0.007
cg10374856	epithelial_hypoM	chr20	25844801	-	no			OpenSea	-0.014	0.057	-0.034	-0.018	-0.033	0.013
cg11640529	immune_hypoM	chr20	43180850	-	no	PKIG	5'UTR	OpenSea	0.01	-0.057	-0.006	-0.051	0	-0.049
cg24797066	immune_hypoM	chr20	48407084	-	no			OpenSea	0.007	-0.021	0.011	-0.039	-0.041	-0.021
cg09513276	epithelial_hypoM	chr20	55836676	+	yes	BMP7	Body	N_Shelf	-0.118	-0.064	-0.017	-0.016	0.006	-0.034
cg18848959	proximal_epithelial_hyperM	chr20	60638814	+	yes	TAF4	Body	Island	0.132	-0.056	-0.015	0.032	0.007	-0.013
cg15445601	distal_epithelial_hyperM	chr21	36068131	+	no	CLIC6	Body	OpenSea	0.029	-0.022	0.049	0.022	0.026	0.002
cg21983824	epithelial_hypoM	chr21	43175471	-	no	RIPK4	Body	N_Shore	-0.099	0.014	-0.004	-0.009	0.004	0.01
cg15765398	proximal_epithelial_hyperM	chr21	46409994	+	yes			N_Shore	0.083	-0.007	-0.022	0.015	-0.053	0.018
cg22454558	epithelial_hypoM	chr22	28123229	+	no			OpenSea	-0.124	0.004	-0.033	-0.005	-0.013	0.001
cg09746554	epithelial_hypoM	chr22	29313113	-	no	ZNRF3	TSS1500;Body	OpenSea	-0.054	-0.045	-0.046	0.023	0.005	0
cg10808142	distal_epithelial_hyperM	chr22	30631915	-	no			OpenSea	0.015	0.023	0.029	0.025	-0.026	0.025
cg01978847	distal_epithelial_hyperM	chr22	30972013	-	no			OpenSea	0.047	-0.014	0.089	-0.009	-0.056	0.021
cg26182999	proximal_epithelial_hyperM	chr22	36866904	-	no	TXN2	Body	OpenSea	0.113	-0.032	0.072	0.022	0.021	-0.007
cg16510087	distal_epithelial_hyperM	chr22	38618582	+	no	TMEM184B	Body	OpenSea	0.035	-0.011	0.057	0.009	0.013	0.003
cg10334778	proximal_epithelial_hyperM	chr22	38711498	+	no	CSNK1E;LOC400927-CSNK1E	5'UTR	N_Shore	0.12	-0.051	0.007	-0.006	-0.006	0.003
cg05086879	immune_hypoM	chr22	39861490	-	no	MGAT3	5'UTR	OpenSea	0.014	-0.064	0.009	-0.042	-0.054	-0.034
cg01538218	proximal_epithelial_hyperM	chr22	40343102	+	no	GRAP2	5'UTR;1stExon;ExonBnd	OpenSea	0.066	-0.017	0.022	0	0.008	-0.004
cg21983799	epithelial_hypoM	chr22	42810199	-	no	NFAM1	Body	OpenSea	-0.05	0.038	-0.02	0.005	0.006	-0.001
cg14009075	proximal_epithelial_hyperM	chr22	43807401	-	yes	MPPED1	TSS1500	Island	0.075	-0.04	0.007	-0.013	-0.022	0.003
cg20708329	epithelial_hypoM	chr3	10013262	-	no	EMC3	Body	OpenSea	-0.073	0.031	-0.017	0.005	0.002	-0.003
cg04414766	distal_epithelial_hyperM	chr3	22412963	-	no			N_Shore	0.028	0.081	0.01	0.118	0.049	0.087
cg13423180	proximal_epithelial_hyperM	chr3	24563679	-	no	MIR4792	TSS1500	S_Shore	0.048	0.016	0.005	-0.007	-0.011	0.006
cg09945032	immune_hypoM	chr3	38871019	-	no			OpenSea	0.003	-0.072	-0.014	-0.034	-0.035	-0.018
cg00501876	immune_hypoM	chr3	39193251	-	yes	CSRNP1	5'UTR	N_Shore	0	-0.021	0.005	-0.017	-0.01	-0.039
cg03448619	epithelial_hypoM	chr3	45840784	+	yes			S_Shelf	-0.01	0.012	-0.032	0.006	0.015	-0.003
cg16860151	epithelial_hypoM	chr3	48160010	+	no			OpenSea	-0.06	-0.051	-0.067	0.028	-0.033	0.015
cg05964212	proximal_epithelial_hyperM	chr3	48936979	+	yes	SLC25A20	TSS1500	S_Shore	0.062	-0.027	-0.002	0.008	-0.002	0.001
cg18642234	immune_hypoM	chr3	49394622	-	yes	GPX1	3'UTR;1stExon	N_Shore	-0.007	-0.008	-0.005	-0.017	-0.013	-0.038
cg11782789	proximal_epithelial_hyperM	chr3	50250970	+	no	SLC38A3	5'UTR	OpenSea	0.072	-0.021	0.011	0.002	0.005	-0.012
cg04210566	proximal_epithelial_hyperM	chr3	52010381	-	yes	ABHD14A	Body	S_Shore	0.095	-0.025	-0.005	0.009	-0.008	0.002
cg16630679	epithelial_hypoM	chr3	52901752	+	no	TMEM110-MUSTN1;TMEM110	Body	OpenSea	-0.095	0.063	0.003	-0.004	0.006	-0.002
cg02416500	epithelial_hypoM	chr3	52904661	-	no	TMEM110-MUSTN1;TMEM110	Body	OpenSea	-0.089	0.033	-0.013	0.007	0	0.005
cg05711474	proximal_epithelial_hyperM	chr3	57937462	-	yes			OpenSea	0.059	0	0.002	0.001	0.011	-0.001
cg03184291	proximal_epithelial_hyperM	chr3	64635369	-	no	ADAMTS9	Body	OpenSea	0.133	-0.097	-0.018	0.006	0.012	-0.018
cg05195288	proximal_epithelial_hyperM	chr3	65582834	-	no	MAGI1	Body	OpenSea	0.072	-0.004	-0.004	-0.005	-0.012	0.005
cg01998750	proximal_epithelial_hyperM	chr3	69434842	-	yes	FRMD4B	Body	N_Shore	0.062	0.013	0.004	-0.002	-0.006	0.003
cg19859270	immune_hypoM	chr3	98251294	-	yes	GPR15	1stExon	OpenSea	0	0.002	-0.003	-0.002	-0.04	0.003
cg02978227	immune_hypoM	chr3	98292027	-	no			OpenSea	0.004	-0.015	0.004	-0.008	-0.062	0.007
cg09629679	epithelial_hypoM	chr3	125363375	+	no			OpenSea	-0.082	-0.006	-0.024	0.018	0.02	0.003
cg22881968	epithelial_hypoM	chr3	133664388	+	no	SLCO2A1	Body	OpenSea	-0.056	-0.036	-0.003	0.001	0.01	0.002
cg22646083	epithelial_hypoM	chr3	133668234	-	no	SLCO2A1	Body	OpenSea	-0.06	-0.049	-0.021	0.013	-0.013	-0.003
cg09025210	distal_epithelial_hyperM	chr3	141132146	+	yes	ZBTB38	5'UTR	OpenSea	0.003	-0.002	0.05	0.008	0.011	0.01
cg08322440	epithelial_hypoM	chr3	187673180	-	no			OpenSea	-0.026	0.012	-0.137	0.008	0.017	-0.018
cg09787101	epithelial_hypoM	chr3	188573583	+	no	LPP	Body	OpenSea	-0.127	0.035	-0.031	0.027	0.061	-0.018
cg22541038	proximal_epithelial_hyperM	chr4	1049653	-	yes			Island	0.041	-0.032	-0.009	0.001	-0.004	0.003
cg10239319	proximal_epithelial_hyperM	chr4	6073656	-	yes	JAKMIP1	Body	OpenSea	0.061	-0.017	-0.01	0.001	-0.019	0.016
cg17394237	proximal_epithelial_hyperM	chr4	7196466	+	yes	SORCS2	Body	S_Shore	0.092	-0.008	-0.043	0.007	-0.098	0.032
cg10534788	proximal_epithelial_hyperM	chr4	7245919	+	no	SORCS2	Body	OpenSea	0.116	-0.045	-0.017	0.012	0.017	-0.02
cg22200727	proximal_epithelial_hyperM	chr4	7246101	-	yes	SORCS2	Body	OpenSea	0.118	0.007	0.014	0.009	0.028	-0.014
cg00862930	proximal_epithelial_hyperM	chr4	7299445	+	no	SORCS2	Body	OpenSea	0.079	-0.025	-0.013	0.008	0.006	0.002
cg02317251	distal_epithelial_hyperM	chr4	10116515	-	yes	WDR1	Body	N_Shore	0.012	-0.002	0.034	0.019	0.023	-0.009
cg17823973	distal_epithelial_hyperM	chr4	23958624	-	no			OpenSea	-0.001	-0.004	0.124	-0.016	0.01	0.008
cg25570257	epithelial_hypoM	chr4	38084970	-	no	TBC1D1	Body	OpenSea	-0.037	0.023	-0.008	0.004	0.002	-0.002
cg18419251	epithelial_hypoM	chr4	38117499	+	no	TBC1D1	Body	OpenSea	-0.073	0.03	0.037	-0.009	0	0
cg16380882	distal_epithelial_hyperM	chr4	54467689	-	no	LNX1-AS2	Body	OpenSea	0.001	-0.047	0.034	0.013	-0.021	0.017
cg04084236	proximal_epithelial_hyperM	chr4	143766602	-	yes	INPP4B	5'UTR	N_Shore	0.048	-0.009	-0.008	0.005	0.011	-0.008
cg23109968	proximal_epithelial_hyperM	chr4	152966935	-	yes			OpenSea	0.09	-0.053	-0.003	-0.001	0.025	-0.009
cg07047532	epithelial_hypoM	chr4	166435972	+	no			OpenSea	-0.051	0.047	-0.128	0.022	0.022	-0.016
cg02715327	epithelial_hypoM	chr4	187981566	+	yes			N_Shelf	-0.014	0.008	-0.049	-0.023	0.033	-0.029
cg11554391	immune_hypoM	chr5	321320	+	yes	AHRR	Body	Island	-0.008	-0.023	-0.006	-0.019	-0.021	-0.025
cg24688690	proximal_epithelial_hyperM	chr5	345850	+	yes	AHRR	Body	S_Shore	0.067	-0.011	-0.007	-0.002	-0.036	-0.008
cg12806681	distal_epithelial_hyperM	chr5	368394	-	yes	AHRR	Body	N_Shore	-0.002	-0.006	-0.001	-0.01	-0.009	-0.012
cg01899089	immune_hypoM	chr5	369969	+	yes	AHRR	Body	N_Shore	0.02	-0.092	-0.017	-0.032	-0.126	0
cg05575921	immune_hypoM	chr5	373378	+	yes	AHRR	Body	N_Shore	-0.006	-0.264	-0.045	-0.209	-0.151	-0.183
cg26703534	immune_hypoM	chr5	377358	+	yes	AHRR	Body	S_Shelf	0.011	-0.118	0.002	-0.077	-0.031	-0.055
cg06036945	epithelial_hypoM	chr5	394869	-	no	AHRR	Body	OpenSea	-0.069	0.012	-0.102	0.017	0.004	-0.004
cg04066994	epithelial_hypoM	chr5	394891	-	no	AHRR	Body	OpenSea	-0.094	-0.029	-0.14	0.013	0.008	0.002
cg25648203	immune_hypoM	chr5	395444	-	yes	AHRR	Body	OpenSea	0.008	-0.136	0.005	-0.063	-0.026	-0.059
cg21161138	immune_hypoM	chr5	399360	-	yes	AHRR	Body	OpenSea	-0.013	-0.079	-0.037	-0.07	-0.056	-0.074
cg14454127	epithelial_hypoM	chr5	399787	+	yes	AHRR	Body	OpenSea	-0.042	-0.014	-0.081	-0.004	-0.02	0.003
cg17248487	epithelial_hypoM	chr5	399887	-	yes	AHRR	Body	OpenSea	-0.057	0.005	-0.079	0	-0.056	0.024
cg18150339	epithelial_hypoM	chr5	10374150	-	yes	MARCH6	Body	OpenSea	-0.092	0.033	-0.017	0.004	0	-0.005
cg24704462	proximal_epithelial_hyperM	chr5	10594809	+	no	ANKRD33B	Body	OpenSea	0.103	-0.031	-0.036	0.022	0.001	-0.009
cg05992340	epithelial_hypoM	chr5	58882243	-	yes	PDE4D	Body;1stExon;5'UTR	OpenSea	0	0	-0.03	0.007	0.022	-0.006
cg23115253	epithelial_hypoM	chr5	58882762	-	no	PDE4D	TSS1500;Body	OpenSea	0.001	0.006	-0.08	0.014	0.023	-0.017
cg11117361	proximal_epithelial_hyperM	chr5	73679266	-	no	LINC01331	Body	OpenSea	0.096	-0.018	-0.022	0.002	-0.014	-0.013
cg23417486	proximal_epithelial_hyperM	chr5	112548062	-	no	MCC	Body	OpenSea	0.037	-0.03	0.003	-0.002	-0.029	0.007
cg06062821	epithelial_hypoM	chr5	120278165	-	yes			OpenSea	0.03	-0.031	-0.139	0.037	0.025	-0.015
cg15040560	epithelial_hypoM	chr5	125441703	+	no			OpenSea	0.002	-0.018	-0.107	0.024	0.001	-0.001
cg04234540	distal_epithelial_hyperM	chr5	134442081	+	yes			OpenSea	0.085	-0.049	0.1	-0.013	-0.005	0.004
cg04953612	immune_hypoM	chr5	138727226	+	no			N_Shore	-0.023	-0.035	-0.064	-0.028	-0.059	0
cg22060611	proximal_epithelial_hyperM	chr5	139227610	-	yes	NRG2	Body	Island	0.114	0	0.026	-0.003	0.002	0
cg01278596	proximal_epithelial_hyperM	chr5	139228062	-	yes	NRG2	Body	Island	0.104	-0.037	0.012	-0.004	-0.005	0.004
cg15992535	proximal_epithelial_hyperM	chr5	139228150	-	yes	NRG2	Body	Island	0.158	0.008	0.028	-0.011	0	0.002
cg02009088	proximal_epithelial_hyperM	chr5	139228153	-	yes	NRG2	Body	Island	0.139	0.008	0.023	-0.009	-0.002	0
cg24135868	epithelial_hypoM	chr5	142217046	+	no	ARHGAP26	Body	OpenSea	-0.057	-0.011	-0.038	0.025	-0.037	0.008
cg00187704	distal_epithelial_hyperM	chr5	146131753	+	no	PPP2R2B	Body	OpenSea	-0.005	-0.001	0.014	0.026	0.03	0.014
cg22222502	immune_hypoM	chr5	150161551	-	no	SMIM3	5'UTR	S_Shelf	0.012	-0.026	0.03	-0.07	-0.053	-0.019
cg08910793	epithelial_hypoM	chr5	150404759	+	no	GPX3	Body	OpenSea	-0.087	0.057	-0.015	0.005	0.007	-0.005
cg26779770	epithelial_hypoM	chr5	176421823	+	no	UIMC1	5'UTR	OpenSea	-0.122	0.053	-0.117	0.04	0.02	-0.015
cg24805089	epithelial_hypoM	chr5	176860947	-	yes	GRK6	Body	Island	-0.103	-0.109	-0.043	0.004	-0.004	0.002
cg02651357	epithelial_hypoM	chr6	6695860	-	yes			OpenSea	-0.06	0.012	-0.125	0.013	0.003	-0.019
cg22775635	distal_epithelial_hyperM	chr6	6851367	+	no			OpenSea	-0.003	-0.035	0.035	0.022	0.012	0.003
cg14993900	epithelial_hypoM	chr6	10421069	+	yes	TFAP2A	TSS1500	N_Shore	0.019	-0.039	-0.076	0.001	0.043	-0.015
cg01532218	distal_epithelial_hyperM	chr6	30524746	-	yes	PRR3;GNL1	5'UTR;1stExon	Island	0.001	0	0.007	0.006	0.001	0.001
cg14753356	immune_hypoM	chr6	30720108	-	yes			OpenSea	0.007	-0.109	0.029	-0.113	-0.081	-0.063
cg06642647	distal_epithelial_hyperM	chr6	30848807	+	yes			N_Shelf	-0.003	0.014	0.04	0.01	0.002	-0.006
cg14526732	distal_epithelial_hyperM	chr6	31619971	+	yes	BAT3	5'UTR	Island	-0.002	0.003	0.02	0.01	0.008	0.004
cg04573510	distal_epithelial_hyperM	chr6	31707458	+	yes	MSH5	TSS1500	N_Shore	-0.001	-0.002	0.011	0.005	-0.003	0.001
cg08899667	distal_epithelial_hyperM	chr6	31761055	-	yes	VARS	Body	N_Shelf	0.01	0.049	0.02	0.02	0.001	0.024
cg22662036	distal_epithelial_hyperM	chr6	32158196	-	yes	PBX2	TSS1500	OpenSea	0.006	0.013	0.006	0.005	-0.001	0.004
cg11733430	epithelial_hypoM	chr6	33262740	+	yes	RGL2	Body	N_Shelf	-0.003	0.012	-0.025	-0.002	-0.004	-0.001
cg23565821	immune_hypoM	chr6	33385056	-	yes	CUTA	Body	N_Shore	-0.006	-0.02	-0.003	-0.019	-0.052	-0.031
cg03983138	epithelial_hypoM	chr6	34626941	-	no	C6orf106	Body	OpenSea	-0.073	-0.038	-0.028	0.01	-0.02	0.006
cg27200446	proximal_epithelial_hyperM	chr6	41606439	-	yes	MDFI	5'UTR	Island	0.055	-0.028	-0.002	-0.001	-0.005	0.001
cg05345286	proximal_epithelial_hyperM	chr6	41606641	-	yes	MDFI	Body	Island	0.125	0.001	0.005	-0.008	0.011	-0.01
cg14517133	proximal_epithelial_hyperM	chr6	42664420	-	yes	PRPH2	3'UTR	OpenSea	0.105	0.072	-0.015	0.011	-0.069	0.015
cg14390798	proximal_epithelial_hyperM	chr6	56536532	+	no	RNU6-71P;DST	Body	OpenSea	0.133	-0.058	0.032	0.008	0.025	-0.024
cg13296394	epithelial_hypoM	chr6	119823058	-	no			OpenSea	-0.145	0.038	0.082	-0.031	-0.009	0.012
cg25278941	epithelial_hypoM	chr6	139795527	-	yes			OpenSea	-0.027	0.01	-0.094	-0.003	-0.035	0
cg21489622	proximal_epithelial_hyperM	chr6	143247772	+	yes	HIVEP2	5'UTR	N_Shore	0.053	-0.026	-0.001	0	-0.005	0.002
cg18419358	immune_hypoM	chr6	158384009	-	yes			OpenSea	-0.02	-0.033	-0.058	-0.012	-0.138	0.053
cg21535022	epithelial_hypoM	chr7	3146387	-	no			OpenSea	-0.088	0.031	-0.025	0.027	0.014	-0.016
cg12885484	epithelial_hypoM	chr7	6116868	-	yes			N_Shelf	-0.088	-0.096	0.015	-0.019	0	-0.008
cg07741821	immune_hypoM	chr7	26577897	+	no	KIAA0087	Body	OpenSea	-0.001	-0.058	-0.002	-0.043	-0.076	-0.013
cg27157482	distal_epithelial_hyperM	chr7	27215606	-	yes	HOXA10	Body	S_Shore	0.03	0.019	0.044	0.016	-0.019	0.025
cg02010481	proximal_epithelial_hyperM	chr7	28218524	-	yes	JAZF1	Body	N_Shore	0.086	0.013	-0.006	-0.001	-0.057	-0.002
cg04182427	immune_hypoM	chr7	32315577	-	no	PDE1C	Body	OpenSea	-0.011	0.007	-0.007	-0.02	-0.061	-0.01
cg06161814	proximal_epithelial_hyperM	chr7	37956963	+	yes	SFRP4	TSS1500	S_Shore	0.063	-0.028	-0.001	-0.007	-0.008	0.006
cg18676273	immune_hypoM	chr7	41732833	+	yes	INHBA;LOC285954	Body;TSS1500	OpenSea	-0.023	-0.041	-0.039	-0.011	-0.041	-0.011
cg11601763	epithelial_hypoM	chr7	44388816	-	no			OpenSea	-0.078	-0.005	-0.037	0.008	0.002	0.002
cg12803068	distal_epithelial_hyperM	chr7	45002919	+	yes	MYO1G	Body	S_Shore	-0.005	0.221	0.001	0.106	-0.146	0.192
cg10691866	immune_hypoM	chr7	65817282	+	yes	TPST1	Body	OpenSea	0.004	-0.068	0.005	-0.07	-0.038	-0.065
cg04616422	epithelial_hypoM	chr7	100112927	+	no			OpenSea	0.007	-0.028	-0.091	0	-0.026	-0.025
cg04344875	distal_epithelial_hyperM	chr7	130131484	+	yes	MEST;MESTIT1	TSS1500;5'UTR	Island	-0.005	0.006	0.023	0.009	0.012	-0.005
cg20951255	proximal_epithelial_hyperM	chr7	131291256	-	yes			OpenSea	0.044	-0.014	0.008	-0.002	-0.056	0.017
cg06427233	epithelial_hypoM	chr7	134133904	+	no	AKR1B1	Body	OpenSea	-0.15	0.007	-0.038	0.026	-0.002	0.002
cg18472210	epithelial_hypoM	chr7	140710661	-	no	MRPS33	5'UTR	N_Shelf	-0.052	0.005	-0.021	0.008	0.002	-0.003
cg21514391	epithelial_hypoM	chr7	142002513	-	no			OpenSea	-0.055	0.029	-0.017	0.004	0.018	-0.008
cg00356435	proximal_epithelial_hyperM	chr7	148394721	-	no	CUL1	TSS1500	N_Shore	0.146	-0.042	0.017	0.011	0.005	0
cg22395765	proximal_epithelial_hyperM	chr7	157362094	+	yes	PTPRN2	Body	S_Shore	0.1	-0.001	0.027	0.003	-0.031	0.027
cg16202091	proximal_epithelial_hyperM	chr7	158225725	-	no	PTPRN2	Body	OpenSea	0.072	-0.002	-0.002	-0.007	-0.038	0.009
cg24540678	immune_hypoM	chr8	28258603	+	yes			N_Shore	0.005	-0.033	0.001	-0.029	-0.035	-0.025
cg11332209	epithelial_hypoM	chr8	37462176	+	no			OpenSea	-0.065	0.027	-0.172	0.076	0.011	-0.003
cg06255875	proximal_epithelial_hyperM	chr8	42592236	-	no			OpenSea	0.075	-0.035	-0.005	-0.007	0.026	-0.031
cg15257489	distal_epithelial_hyperM	chr8	49430059	+	yes			S_Shelf	0	0.006	0.018	0.014	0.047	-0.016
cg20264482	proximal_epithelial_hyperM	chr8	57472110	-	no	LINC00968	Body	OpenSea	0.073	0.03	0.018	0.012	0.003	-0.001
cg10185699	epithelial_hypoM	chr8	58255456	-	no	LOC101929488	TSS1500	OpenSea	0.003	0.001	-0.016	0.004	0.005	-0.003
cg13992976	epithelial_hypoM	chr8	125676472	-	no	MTSS1	Body	OpenSea	-0.057	0.022	0.012	-0.001	-0.008	0.005
cg14761693	proximal_epithelial_hyperM	chr8	126226724	+	no	NSMCE2	Body	OpenSea	0.082	0.021	0.045	-0.01	0.005	-0.006
cg23409608	epithelial_hypoM	chr8	128878013	+	yes	PVT1	Body	OpenSea	-0.048	-0.002	-0.017	0.006	0.002	0
cg03206427	epithelial_hypoM	chr8	129336798	+	no			OpenSea	-0.038	0.027	-0.036	0.002	0.004	-0.002
cg20844640	proximal_epithelial_hyperM	chr8	140814912	+	no	TRAPPC9	Body	OpenSea	0.067	-0.004	-0.019	0.015	0.034	-0.002
cg17651613	immune_hypoM	chr8	143111540	-	no			OpenSea	-0.018	0.044	0.002	-0.073	-0.085	-0.033
cg06747231	proximal_epithelial_hyperM	chr9	35691981	-	no			S_Shore	0.069	-0.019	-0.004	0.012	0.01	-0.006
cg15161981	distal_epithelial_hyperM	chr9	35813574	+	no	SPAG8;HINT2	TSS1500;Body	N_Shore	0.032	0.015	0.07	0.002	-0.011	0.009
cg23107740	proximal_epithelial_hyperM	chr9	82190680	+	no	TLE4	5'UTR;Body	S_Shelf	0.045	-0.052	-0.045	-0.003	-0.003	-0.01
cg24677604	epithelial_hypoM	chr9	82994131	+	no			OpenSea	0	-0.005	-0.11	-0.013	0.016	-0.034
cg08317046	epithelial_hypoM	chr9	101010744	+	no	TBC1D2	Body	OpenSea	-0.08	0.013	-0.016	0.001	0.022	-0.015
cg00417826	proximal_epithelial_hyperM	chr9	101610706	+	no	GALNT12	Body	OpenSea	0.038	0.019	0.008	0.003	-0.017	0.004
cg01692968	immune_hypoM	chr9	108005349	+	yes			N_Shore	0.019	-0.085	-0.008	-0.065	-0.035	-0.048
cg06372633	proximal_epithelial_hyperM	chr9	124366728	+	no	DAB2IP	Body	OpenSea	0.074	-0.003	0.017	-0.005	0.002	0
cg17979485	proximal_epithelial_hyperM	chr9	127213155	-	no			S_Shore	0.042	-0.032	0	-0.001	0.006	-0.001
cg13914004	proximal_epithelial_hyperM	chr9	130659670	+	yes	ST6GALNAC6	Body	N_Shore	0.075	-0.013	0.01	-0.008	-0.025	-0.006
cg07465591	proximal_epithelial_hyperM	chr9	130712995	+	no	FAM102A	TSS200;Body	OpenSea	0.064	-0.02	0.043	0.001	-0.009	0.005
cg24765459	distal_epithelial_hyperM	chr9	130713151	-	no	FAM102A	TSS200;Body	OpenSea	0.069	-0.021	0.065	0.002	-0.019	-0.002
cg07967042	distal_epithelial_hyperM	chr9	130713159	-	no	FAM102A	TSS200;Body	OpenSea	0.032	-0.008	0.061	0	-0.032	0.01
cg16763115	epithelial_hypoM	chr9	130784607	+	no			OpenSea	-0.076	-0.001	0.002	0.027	0.012	0.005
cg26768182	immune_hypoM	chr9	134272679	-	no			S_Shelf	0.003	-0.017	0.019	-0.012	-0.056	-0.015
cg02679815	distal_epithelial_hyperM	chr9	138261981	+	no			OpenSea	-0.014	0.005	0.002	0.001	0.005	-0.004
cg08857190	proximal_epithelial_hyperM	chr9	138367053	-	no			N_Shelf	0.075	0.018	0.004	-0.003	-0.01	0.007
cg14205519	immune_hypoM	chr9	139925750	-	yes	C9orf139;FUT7	5'UTR;Body	Island	0.012	-0.028	-0.001	-0.008	-0.062	-0.005
cg06398113	immune_hypoM	chrX	10075076	-	no	WWC3	Body	OpenSea	0.033	-0.192	-0.059	-0.04	-0.092	-0.061
cg05130895	distal_epithelial_hyperM	chrX	13092926	+	no			OpenSea	0.007	-0.028	0.015	0.03	0.007	0.011
cg05157702	epithelial_hypoM	chrX	15510812	+	yes	PIR	5'UTR	N_Shore	-0.063	0.015	-0.033	0.008	0.088	-0.042
cg10030436	distal_epithelial_hyperM	chrX	48755633	+	yes	PQBP1;TIMM17B	5'UTR;TSS1500;TSS200;1stExon	S_Shore	0.002	0.006	0.046	0.016	0.003	0.002
cg12653105	distal_epithelial_hyperM	chrX	49028299	+	yes	PLP2	5'UTR;1stExon	Island	-0.002	-0.002	0.048	0.007	-0.008	0.022
cg16145139	distal_epithelial_hyperM	chrX	70503962	+	yes	NONO;BCYRN1	5'UTR;Body	Island	0.024	-0.02	0.061	0.014	0.042	-0.031
cg07507339	distal_epithelial_hyperM	chrX	153744384	-	yes	FAM3A	1stExon;5'UTR;Body	Island	0	-0.011	0.065	0.004	0.019	-0.01
