# Supplementary material for: Cigarette Smoking and E-cigarette Use Induce Shared DNA Methylation Changes Linked to Carcinogenesis
Source: Cancer Res. 2024 Mar 19;84(11):1898–914. doi: 10.1158/0008-5472.CAN-23-2957 (PMC11148547; doi:10.1158/0008-5472.CAN-23-2957)
Supplement: Table S3 — Supplementary Table 3 [file can-23-2957_table_s3_suppst3.xlsx]

## Sheet: GO_BP
Supplementary Table 3. Gene ontology and pathway enrichment for epithelial hypoM.
ID	Description	GeneRatio	BgRatio	pvalue	p.adjust	qvalue	geneID	Count
GO:0019430	removal of superoxide radicals	4/68	21/16064	1.66454e-06	0.000863402	0.000778095	BMP7/NQO1/NFE2L2/H19	4
GO:0098869	cellular oxidant detoxification	6/68	87/16064	1.77249e-06	0.000863402	0.000778095	BMP7/GPX3/GPX2/NQO1/NFE2L2/H19	6
GO:0071450	cellular response to oxygen radical	4/68	22/16064	2.02796e-06	0.000863402	0.000778095	BMP7/NQO1/NFE2L2/H19	4
GO:0071451	cellular response to superoxide	4/68	22/16064	2.02796e-06	0.000863402	0.000778095	BMP7/NQO1/NFE2L2/H19	4
GO:0000303	response to superoxide	4/68	25/16064	3.47361e-06	0.00103322	0.000931136	BMP7/NQO1/NFE2L2/H19	4
GO:0000305	response to oxygen radical	4/68	26/16064	4.09211e-06	0.00103322	0.000931136	BMP7/NQO1/NFE2L2/H19	4
GO:1990748	cellular detoxification	6/68	101/16064	4.24695e-06	0.00103322	0.000931136	BMP7/GPX3/GPX2/NQO1/NFE2L2/H19	6
GO:0097237	cellular response to toxic substance	6/68	109/16064	6.60872e-06	0.00140683	0.00126783	BMP7/GPX3/GPX2/NQO1/NFE2L2/H19	6
GO:0098754	detoxification	6/68	128/16064	1.66218e-05	0.00314521	0.00283445	BMP7/GPX3/GPX2/NQO1/NFE2L2/H19	6
GO:0072593	reactive oxygen species metabolic process	7/68	207/16064	2.65572e-05	0.00452269	0.00407583	CYP1B1/BMP7/GPX3/NQO1/TFAP2A/NFE2L2/H19	7
GO:0009636	response to toxic substance	7/68	221/16064	4.03411e-05	0.00624554	0.00562846	CYP1B1/BMP7/GPX3/GPX2/NQO1/NFE2L2/H19	7
GO:0010656	negative regulation of muscle cell apoptotic process	4/68	51/16064	6.31687e-05	0.00896469	0.00807894	SLC7A5/BMP7/RGL2/NFE2L2	4
GO:0006801	superoxide metabolic process	4/68	64/16064	0.000154106	0.0201879	0.0181932	BMP7/NQO1/NFE2L2/H19	4
GO:2000377	regulation of reactive oxygen species metabolic process	5/68	136/16064	0.000274587	0.0334016	0.0301014	CYP1B1/BMP7/TFAP2A/NFE2L2/H19	5
GO:0034614	cellular response to reactive oxygen species	5/68	142/16064	0.000335218	0.0341937	0.0308153	CYP1B1/BMP7/NQO1/NFE2L2/H19	5
GO:0010664	negative regulation of striated muscle cell apoptotic process	3/68	33/16064	0.000361414	0.0341937	0.0308153	BMP7/RGL2/NFE2L2	3
GO:0046326	positive regulation of glucose import	3/68	33/16064	0.000361414	0.0341937	0.0308153	SORBS1/NFE2L2/MEF2A	3
GO:0090322	regulation of superoxide metabolic process	3/68	33/16064	0.000361414	0.0341937	0.0308153	BMP7/NFE2L2/H19	3
GO:0010660	regulation of muscle cell apoptotic process	4/68	83/16064	0.000419616	0.0376108	0.0338947	SLC7A5/BMP7/RGL2/NFE2L2	4
GO:1901031	regulation of response to reactive oxygen species	3/68	36/16064	0.000468691	0.0399091	0.0359659	BMP7/NFE2L2/H19	3
GO:0010657	muscle cell apoptotic process	4/68	88/16064	0.000524106	0.0425025	0.0383031	SLC7A5/BMP7/RGL2/NFE2L2	4
GO:0010828	positive regulation of glucose transmembrane transport	3/68	40/16064	0.000640757	0.0496004	0.0446997	SORBS1/NFE2L2/MEF2A	3

## Sheet: GO_CC
ID	Description	GeneRatio	BgRatio	pvalue	p.adjust	qvalue	geneID	Count
GO:0001725	stress fiber	4/67	63/16694	0.000118117	0.00529623	0.0051065	SORBS1/LPP/SIPA1L3/NEBL	4
GO:0097517	contractile actin filament bundle	4/67	63/16694	0.000118117	0.00529623	0.0051065	SORBS1/LPP/SIPA1L3/NEBL	4
GO:0032432	actin filament bundle	4/67	67/16694	0.000150169	0.00529623	0.0051065	SORBS1/LPP/SIPA1L3/NEBL	4
GO:0042641	actomyosin	4/67	70/16694	0.000178025	0.00529623	0.0051065	SORBS1/LPP/SIPA1L3/NEBL	4
GO:0015629	actin cytoskeleton	8/67	456/16694	0.000463087	0.0110215	0.0106266	TNNT3/MTSS1/SORBS1/C10orf90/LPP/SIPA1L3/LSP1/NEBL	8
GO:0097197	tetraspanin-enriched microdomain	2/67	10/16694	0.000699381	0.0138711	0.0133741	CD81/TSPAN9	2

## Sheet: GO_MF
ID	Description	GeneRatio	BgRatio	pvalue	p.adjust	qvalue	geneID	Count

## Sheet: REACT_PA
ID	Description	GeneRatio	BgRatio	pvalue	p.adjust	qvalue	geneID	Count
R-HSA-9749641	Aspirin ADME	6/51	43/10083	6.53713e-08	1.17745e-05	9.18295e-06	ABCC3/UGT1A6/UGT1A8/ACSM5/UGT1A9/UGT1A7	6
R-HSA-156588	Glucuronidation	5/51	24/10083	1.0704e-07	1.17745e-05	9.18295e-06	UGT1A6/UGT1A8/UGT1A10/UGT1A9/UGT1A7	5
R-HSA-9748784	Drug ADME	7/51	105/10083	8.62722e-07	4.86954e-05	3.79778e-05	ABCC3/UGT1A6/UGT1A8/UGT1A10/ACSM5/UGT1A9/UGT1A7	7
R-HSA-211859	Biological oxidations	9/51	210/10083	8.85371e-07	4.86954e-05	3.79778e-05	AHRR/CYP1B1/UGT1A6/ALDH3A1/UGT1A8/UGT1A10/ACSM5/UGT1A9/UGT1A7	9
R-HSA-9753281	Paracetamol ADME	4/51	26/10083	7.99533e-06	0.000351794	0.000274366	ABCC3/UGT1A6/UGT1A10/UGT1A9	4
R-HSA-156580	Phase II - Conjugation of compounds	6/51	102/10083	1.15144e-05	0.000422194	0.000329271	UGT1A6/UGT1A8/UGT1A10/ACSM5/UGT1A9/UGT1A7	6
R-HSA-9818028	NFE2L2 regulates pentose phosphate pathway genes	2/51	7/10083	0.000518298	0.0162894	0.0127042	MAFG/NFE2L2	2
R-HSA-8866904	Negative regulation of activity of TFAP2 (AP-2) family transcription factors	2/51	10/10083	0.0010999	0.0302472	0.0235899	KCTD1/TFAP2A	2
R-HSA-9711123	Cellular response to chemical stress	5/51	186/10083	0.00239158	0.0584609	0.0455939	MAFG/GPX3/GPX2/NQO1/NFE2L2	5
R-HSA-9818027	NFE2L2 regulating anti-oxidant/detoxification enzymes	2/51	17/10083	0.00324974	0.0714942	0.0557587	NQO1/NFE2L2	2
R-HSA-9759194	Nuclear events mediated by NFE2L2	3/51	76/10083	0.00661153	0.127664	0.0995654	MAFG/NQO1/NFE2L2	3
R-HSA-9006115	Signaling by NTRK2 (TRKB)	2/51	25/10083	0.00698593	0.127664	0.0995654	BDNF/NTF3	2
R-HSA-211976	Endogenous sterols	2/51	26/10083	0.00754376	0.127664	0.0995654	AHRR/CYP1B1	2
R-HSA-9634815	Transcriptional Regulation by NPAS4	2/51	32/10083	0.0112929	0.150989	0.117757	KCNIP3/BDNF	2
R-HSA-3299685	Detoxification of Reactive Oxygen Species	2/51	34/10083	0.012691	0.150989	0.117757	GPX3/GPX2	2
R-HSA-8864260	Transcriptional regulation by the AP-2 (TFAP2) family of transcription factors	2/51	36/10083	0.0141607	0.150989	0.117757	KCTD1/TFAP2A	2
R-HSA-211945	Phase I - Functionalization of compounds	3/51	101/10083	0.0143507	0.150989	0.117757	AHRR/CYP1B1/ALDH3A1	3
R-HSA-9755511	KEAP1-NFE2L2 pathway	3/51	102/10083	0.0147337	0.150989	0.117757	MAFG/NQO1/NFE2L2	3
R-HSA-5635851	GLI proteins bind promoters of Hh responsive genes to promote transcription	1/51	3/10083	0.0150989	0.150989	0.117757	GLI2	1
R-HSA-9034793	Activated NTRK3 signals through PLCG1	1/51	3/10083	0.0150989	0.150989	0.117757	NTF3	1
R-HSA-9818025	NFE2L2 regulating TCA cycle genes	1/51	3/10083	0.0150989	0.150989	0.117757	NFE2L2	1
R-HSA-9818749	Regulation of NFE2L2 gene expression	1/51	3/10083	0.0150989	0.150989	0.117757	NFE2L2	1
R-HSA-397014	Muscle contraction	4/51	196/10083	0.0169905	0.162517	0.126748	TNNT3/SORBS1/KCNIP3/FGF14	4
R-HSA-8866906	TFAP2 (AP-2) family regulates transcription of other transcription factors	1/51	4/10083	0.0200821	0.169925	0.132525	TFAP2A	1
R-HSA-9026527	Activated NTRK2 signals through PLCG1	1/51	4/10083	0.0200821	0.169925	0.132525	BDNF	1
R-HSA-9768777	Regulation of NPAS4 gene transcription	1/51	4/10083	0.0200821	0.169925	0.132525	KCNIP3	1
R-HSA-8866911	TFAP2 (AP-2) family regulates transcription of cell cycle factors	1/51	5/10083	0.0250405	0.172153	0.134263	TFAP2A	1
R-HSA-8869496	TFAP2A acts as a transcriptional repressor during retinoic acid induced cell differentiation	1/51	5/10083	0.0250405	0.172153	0.134263	TFAP2A	1
R-HSA-8941284	RUNX2 regulates chondrocyte maturation	1/51	5/10083	0.0250405	0.172153	0.134263	GLI2	1
R-HSA-8964208	Phenylalanine metabolism	1/51	5/10083	0.0250405	0.172153	0.134263	PAH	1
R-HSA-9032759	NTRK2 activates RAC1	1/51	5/10083	0.0250405	0.172153	0.134263	BDNF	1
R-HSA-9707587	Regulation of HMOX1 expression and activity	1/51	5/10083	0.0250405	0.172153	0.134263	NFE2L2	1
R-HSA-166520	Signaling by NTRKs	3/51	132/10083	0.0289396	0.174418	0.136029	BDNF/NTF3/MEF2A	3
R-HSA-2142770	Synthesis of 15-eicosatetraenoic acid derivatives	1/51	6/10083	0.0299743	0.174418	0.136029	GPX2	1
R-HSA-5576894	Phase 1 - inactivation of fast Na+ channels	1/51	6/10083	0.0299743	0.174418	0.136029	KCNIP3	1
R-HSA-9032845	Activated NTRK2 signals through CDK5	1/51	6/10083	0.0299743	0.174418	0.136029	BDNF	1
R-HSA-9603381	Activated NTRK3 signals through PI3K	1/51	6/10083	0.0299743	0.174418	0.136029	NTF3	1
R-HSA-2142753	Arachidonic acid metabolism	2/51	56/10083	0.0324707	0.174418	0.136029	CYP1B1/GPX2	2
R-HSA-2142712	Synthesis of 12-eicosatetraenoic acid derivatives	1/51	7/10083	0.0348836	0.174418	0.136029	GPX2	1
R-HSA-5652084	Fructose metabolism	1/51	7/10083	0.0348836	0.174418	0.136029	AKR1B1	1
R-HSA-8937144	Aryl hydrocarbon receptor signalling	1/51	7/10083	0.0348836	0.174418	0.136029	AHRR	1
R-HSA-9022702	MECP2 regulates transcription of neuronal ligands	1/51	7/10083	0.0348836	0.174418	0.136029	BDNF	1
R-HSA-9028335	Activated NTRK2 signals through PI3K	1/51	7/10083	0.0348836	0.174418	0.136029	BDNF	1
R-HSA-9032500	Activated NTRK2 signals through FYN	1/51	7/10083	0.0348836	0.174418	0.136029	BDNF	1
R-HSA-177128	Conjugation of salicylate with glycine	1/51	8/10083	0.0397686	0.181823	0.141805	ACSM5	1
R-HSA-2142670	Synthesis of epoxy (EET) and dihydroxyeicosatrienoic acids (DHET)	1/51	8/10083	0.0397686	0.181823	0.141805	CYP1B1	1
R-HSA-8939242	RUNX1 regulates transcription of genes involved in differentiation of keratinocytes	1/51	8/10083	0.0397686	0.181823	0.141805	SERPINB13	1
R-HSA-9034864	Activated NTRK3 signals through RAS	1/51	8/10083	0.0397686	0.181823	0.141805	NTF3	1
R-HSA-211897	Cytochrome P450 - arranged by substrate type	2/51	65/10083	0.0426188	0.181823	0.141805	AHRR/CYP1B1	2
R-HSA-156587	Amino Acid conjugation	1/51	9/10083	0.0446293	0.181823	0.141805	ACSM5	1
R-HSA-159424	Conjugation of carboxylic acids	1/51	9/10083	0.0446293	0.181823	0.141805	ACSM5	1
R-HSA-2142688	Synthesis of 5-eicosatetraenoic acids	1/51	9/10083	0.0446293	0.181823	0.141805	GPX2	1
R-HSA-2142816	Synthesis of (16-20)-hydroxyeicosatetraenoic acids (HETE)	1/51	9/10083	0.0446293	0.181823	0.141805	CYP1B1	1
R-HSA-9026519	Activated NTRK2 signals through RAS	1/51	9/10083	0.0446293	0.181823	0.141805	BDNF	1
R-HSA-196108	Pregnenolone biosynthesis	1/51	10/10083	0.0494659	0.190921	0.1489	AKR1B1	1
R-HSA-879518	Transport of organic anions	1/51	10/10083	0.0494659	0.190921	0.1489	SLCO2A1	1
R-HSA-8963691	Phenylalanine and tyrosine metabolism	1/51	10/10083	0.0494659	0.190921	0.1489	PAH	1
R-HSA-8978868	Fatty acid metabolism	3/51	168/10083	0.0528905	0.199021	0.155217	CYP1B1/ACSBG2/GPX2	3
R-HSA-8866907	Activation of the TFAP2 (AP-2) family of transcription factors	1/51	11/10083	0.0542785	0.199021	0.155217	TFAP2A	1
R-HSA-9028731	Activated NTRK2 signals through FRS2 and FRS3	1/51	11/10083	0.0542785	0.199021	0.155217	BDNF	1
