# Supplementary material for: Cigarette Smoking and E-cigarette Use Induce Shared DNA Methylation Changes Linked to Carcinogenesis
Source: Cancer Res. 2024 Mar 19;84(11):1898–914. doi: 10.1158/0008-5472.CAN-23-2957 (PMC11148547; doi:10.1158/0008-5472.CAN-23-2957)
Supplement: Table S4 — Supplementary Table 4 [file can-23-2957_table_s4_suppst4.xlsx]

## Sheet: GO_BP
Supplementary Table 4. Gene ontology and pathway enrichment for immune hypoM.
ID	Description	GeneRatio	BgRatio	pvalue	p.adjust	qvalue	geneID	Count
GO:0060021	roof of mouth development	6/45	90/16064	1.78515e-07	0.000263309	0.000221358	CSRNP1/TSHZ1/SKI/ARID5B/INHBA/LRRC32	6
GO:0060325	face morphogenesis	3/45	30/16064	7.91013e-05	0.0465636	0.039145	CSRNP1/SKI/ARID5B	3
GO:0060395	SMAD protein signal transduction	4/45	86/16064	9.64918e-05	0.0465636	0.039145	ATOH8/SKI/INHBA/SMAD6	4
GO:0060323	head morphogenesis	3/45	35/16064	0.000126274	0.0465636	0.039145	CSRNP1/SKI/ARID5B	3

## Sheet: REACT_PA
ID	Description	GeneRatio	BgRatio	pvalue	p.adjust	qvalue	geneID	Count
R-HSA-9006936	Signaling by TGFB family members	5/35	119/10083	5.14745e-05	0.0108611	0.00942796	PPP1R15A/PARD3/SKI/INHBA/SMAD6	5
R-HSA-456926	Thrombin signalling through proteinase activated receptors (PARs)	3/35	32/10083	0.000177384	0.018714	0.0162446	F2RL3/GNG12/ARRB1	3
R-HSA-170834	Signaling by TGF-beta Receptor Complex	3/35	91/10083	0.00377722	0.164198	0.142531	PPP1R15A/PARD3/SKI	3
R-HSA-201451	Signaling by BMP	2/35	27/10083	0.00389094	0.164198	0.142531	SKI/SMAD6	2
R-HSA-420029	Tight junction interactions	2/35	27/10083	0.00389094	0.164198	0.142531	CLDN10/PARD3	2
R-HSA-9616222	Transcriptional regulation of granulopoiesis	2/35	30/10083	0.00479077	0.168475	0.146245	GFI1/RARA	2
