# Supplementary material for: Cigarette Smoking and E-cigarette Use Induce Shared DNA Methylation Changes Linked to Carcinogenesis
Source: Cancer Res. 2024 Mar 19;84(11):1898–914. doi: 10.1158/0008-5472.CAN-23-2957 (PMC11148547; doi:10.1158/0008-5472.CAN-23-2957)
Supplement: Table S5 — Supplementary Table 5 [file can-23-2957_table_s5_suppst5.xlsx]

## Sheet: GO_BP
Supplementary Table 5. Gene ontology and pathway enrichment for distal epithelial hyperM.
ID	Description	GeneRatio	BgRatio	pvalue	p.adjust	qvalue	geneID	Count
GO:0052695	cellular glucuronidation	4/65	20/16064	1.1265e-06	0.00118289	0.00112419	UGT1A1/UGT1A4/UGT1A3/UGT1A5	4
GO:0006063	uronic acid metabolic process	4/65	25/16064	2.89688e-06	0.00118289	0.00112419	UGT1A1/UGT1A4/UGT1A3/UGT1A5	4
GO:0019585	glucuronate metabolic process	4/65	25/16064	2.89688e-06	0.00118289	0.00112419	UGT1A1/UGT1A4/UGT1A3/UGT1A5	4

## Sheet: GO_MF
ID	Description	GeneRatio	BgRatio	pvalue	p.adjust	qvalue	geneID	Count
GO:0015020	glucuronosyltransferase activity	4/68	31/16093	8.41681e-06	0.0018517	0.00170108	UGT1A1/UGT1A4/UGT1A3/UGT1A5	4
GO:0017025	TBP-class protein binding	3/68	24/16093	0.000137049	0.0150754	0.0138492	TAF13/BRF1/PSMC5	3

## Sheet: REACT_PA
ID	Description	GeneRatio	BgRatio	pvalue	p.adjust	qvalue	geneID	Count
R-HSA-156588	Glucuronidation	9/49	24/10083	8.60629e-16	4.35478e-13	3.89548e-13	UGT1A10/UGT1A1/UGT1A6/UGT1A8/UGT1A4/UGT1A3/UGT1A9/UGT1A7/UGT1A5	9
R-HSA-9749641	Aspirin ADME	9/49	43/10083	3.46747e-13	8.77271e-11	7.84744e-11	BSG/UGT1A1/UGT1A6/UGT1A8/UGT1A4/UGT1A3/UGT1A9/UGT1A7/UGT1A5	9
R-HSA-9748784	Drug ADME	10/49	105/10083	5.68579e-11	9.59003e-09	8.57855e-09	UGT1A10/BSG/UGT1A1/UGT1A6/UGT1A8/UGT1A4/UGT1A3/UGT1A9/UGT1A7/UGT1A5	10
R-HSA-156580	Phase II - Conjugation of compounds	9/49	102/10083	1.13938e-09	1.44132e-07	1.2893e-07	UGT1A10/UGT1A1/UGT1A6/UGT1A8/UGT1A4/UGT1A3/UGT1A9/UGT1A7/UGT1A5	9
R-HSA-211859	Biological oxidations	10/49	210/10083	5.01625e-08	5.07645e-06	4.54103e-06	UGT1A10/AHRR/UGT1A1/UGT1A6/UGT1A8/UGT1A4/UGT1A3/UGT1A9/UGT1A7/UGT1A5	10
R-HSA-9753281	Paracetamol ADME	4/49	26/10083	6.80253e-06	0.00057368	0.000513173	UGT1A10/UGT1A1/UGT1A6/UGT1A9	4
R-HSA-1989781	PPARA activates gene expression	5/49	113/10083	0.000208208	0.0141934	0.0126964	AHRR/MED24/SREBF1/SLC27A1/UGT1A9	5
R-HSA-400206	Regulation of lipid metabolism by PPARalpha	5/49	115/10083	0.000226008	0.0141934	0.0126964	AHRR/MED24/SREBF1/SLC27A1/UGT1A9	5
R-HSA-400253	Circadian Clock	4/49	64/10083	0.000252451	0.0141934	0.0126964	MEF2D/PPP1CB/SREBF1/RAI1	4
R-HSA-9006931	Signaling by Nuclear Receptors	6/49	232/10083	0.000850207	0.0430205	0.0384831	GNG7/FOSB/RARA/SREBF1/POLR2E/UGT1A3	6
R-HSA-189483	Heme degradation	2/49	15/10083	0.00233318	0.107326	0.0960064	UGT1A1/UGT1A4	2
R-HSA-198725	Nuclear Events (kinase and transcription factor activation)	3/49	59/10083	0.00289648	0.122135	0.109253	MEF2D/FOSB/DUSP6	3
