# Supplementary material for: Cigarette Smoking and E-cigarette Use Induce Shared DNA Methylation Changes Linked to Carcinogenesis
Source: Cancer Res. 2024 Mar 19;84(11):1898–914. doi: 10.1158/0008-5472.CAN-23-2957 (PMC11148547; doi:10.1158/0008-5472.CAN-23-2957)
Supplement: Table S6 — Supplementary Table 6 [file can-23-2957_table_s6_suppst6.xlsx]

## Sheet: GO_MF
Supplementary Table 6. Gene ontology and pathway enrichment for proximal epithelial hyperM.
ID	Description	GeneRatio	BgRatio	pvalue	p.adjust	qvalue	geneID	Count
GO:0008266	poly(U) RNA binding	3/74	23/16093	0.000154714	0.0277746	0.0266324	RBMS1/MSI1/MSI2	3
GO:0008187	poly-pyrimidine tract binding	3/74	26/16093	0.000224896	0.0277746	0.0266324	RBMS1/MSI1/MSI2	3

## Sheet: REACT_PA
ID	Description	GeneRatio	BgRatio	pvalue	p.adjust	qvalue	geneID	Count
R-HSA-8949275	RUNX3 Regulates Immune Response and Cell Migration	2/54	6/10083	0.000416527	0.105529	0.0930694	ITGA4/CBFB	2
R-HSA-1980143	Signaling by NOTCH1	4/54	70/10083	0.000518569	0.105529	0.0930694	MIB2/CUL1/HDAC7/TLE4	4
R-HSA-5663202	Diseases of signal transduction by growth factor receptors and second messengers	8/54	412/10083	0.00144905	0.134301	0.118444	NRG2/DCTN1/SPTBN1/MYO18A/MIB2/CUL1/HDAC7/MTOR	8
R-HSA-2122947	NOTCH1 Intracellular Domain Regulates Transcription	3/54	44/10083	0.00164664	0.134301	0.118444	CUL1/HDAC7/TLE4	3
R-HSA-2644602	Signaling by NOTCH1 PEST Domain Mutants in Cancer	3/54	54/10083	0.00296979	0.134301	0.118444	MIB2/CUL1/HDAC7	3
R-HSA-2644603	Signaling by NOTCH1 in Cancer	3/54	54/10083	0.00296979	0.134301	0.118444	MIB2/CUL1/HDAC7	3
R-HSA-2644606	Constitutive Signaling by NOTCH1 PEST Domain Mutants	3/54	54/10083	0.00296979	0.134301	0.118444	MIB2/CUL1/HDAC7	3
R-HSA-2894858	Signaling by NOTCH1 HD+PEST Domain Mutants in Cancer	3/54	54/10083	0.00296979	0.134301	0.118444	MIB2/CUL1/HDAC7	3
R-HSA-2894862	Constitutive Signaling by NOTCH1 HD+PEST Domain Mutants	3/54	54/10083	0.00296979	0.134301	0.118444	MIB2/CUL1/HDAC7	3
R-HSA-8878166	Transcriptional regulation by RUNX2	4/54	117/10083	0.00348356	0.14133	0.124644	SOX9/ESRRA/CUL1/CBFB	4
R-HSA-8943724	Regulation of PTEN gene transcription	3/54	59/10083	0.00381973	0.14133	0.124644	BMI1/HDAC7/MTOR	3
R-HSA-9703465	Signaling by FLT3 fusion proteins	2/54	19/10083	0.00454119	0.154022	0.135837	SPTBN1/MYO18A	2
R-HSA-3108214	SUMOylation of DNA damage response and repair proteins	3/54	71/10083	0.00641939	0.186621	0.164587	BMI1/HDAC7/NSMCE2	3
R-HSA-8939902	Regulation of RUNX2 expression and activity	3/54	71/10083	0.00641939	0.186621	0.164587	ESRRA/CUL1/CBFB	3
