# Supplementary material for: Cigarette Smoking and E-cigarette Use Induce Shared DNA Methylation Changes Linked to Carcinogenesis
Source: Cancer Res. 2024 Mar 19;84(11):1898–914. doi: 10.1158/0008-5472.CAN-23-2957 (PMC11148547; doi:10.1158/0008-5472.CAN-23-2957)
Supplement: Table S7 — Supplementary Table 7 [file can-23-2957_table_s7_suppst7.xlsx]

## Sheet: Sheet1
Supplementary Table 7. Association of CpG methylation with gene expression in matched TCGA-LUAD and LUSC data.
cg	ensg	symbol	cor	p	region	padj
cg05603985	ENSG00000157933	SKI	-0.123406	0.000274611	1stExon	0.0120829
cg11214576	ENSG00000157978	LDLRAP1	-0.000888917	0.979173	TSS1500	1
cg15642704	ENSG00000162517	PEF1	-0.132334	9.47655e-05	TSS200	0.00454874
cg23068989	ENSG00000177414	UBE2U	-0.00224572	0.947415	Body	1
cg13399816	ENSG00000172380	GNG12	-0.216851	1.15283e-10	TSS1500	8.09871e-09
cg25189904	ENSG00000172380	GNG12	-0.182243	6.76016e-08	TSS1500	4.1237e-06
cg00089372	ENSG00000116604	MEF2D	-0.178301	1.30054e-07	5'UTR	7.80327e-06
cg01523881	ENSG00000116852	KIF21B	0.236013	2.05247e-12	Body	1.51883e-10
cg04482794	ENSG00000143772	ITPKB	-0.194963	7.41187e-09	5'UTR	4.74359e-07
cg06758077	ENSG00000115234	SNX17	-0.0575288	0.0908506	Body	1
cg02162897	ENSG00000138061	CYP1B1	-0.311945	5.62488e-21	Body	4.7249e-19
cg00565882	ENSG00000138061	CYP1B1	-0.316783	1.2914e-21	Body	1.11061e-19
cg12802310	ENSG00000138061	CYP1B1	-0.0882303	0.00942493	TSS1500	0.311023
cg19889780	ENSG00000116096	SPR	-0.274441	2.06622e-16	TSS1500	1.65298e-14
cg26337070	ENSG00000168874	ATOH8	-0.0796166	0.0191845	Body	0.59472
cg13378563	ENSG00000115041	KCNIP3	0.304059	5.84493e-20	Body	4.85129e-18
cg16171484	ENSG00000163082	SGPP2	-0.556569	1.63368e-71	Body	1.55199e-69
cg00567479	ENSG00000006607	FARP2	-0.0190902	0.575003	5'UTR	1
cg00501876	ENSG00000144655	CSRNP1	-0.256753	1.72904e-14	5'UTR	1.34865e-12
cg05964212	ENSG00000178537	SLC25A20	0.201086	2.42229e-09	TSS1500	1.57449e-07
cg04210566	ENSG00000248487	ABHD14A	0.141606	2.91735e-05	Body	0.00151702
cg01998750	ENSG00000114541	FRMD4B	0.170272	4.71785e-07	Body	2.68918e-05
cg19859270	ENSG00000154165	GPR15	-0.21167	3.22021e-10	1stExon	2.18974e-08
cg09025210	ENSG00000177311	ZBTB38	0.106186	0.00176381	5'UTR	0.0705523
cg17394237	ENSG00000184985	SORCS2	0.0957227	0.00483704	Body	0.169296
cg22200727	ENSG00000184985	SORCS2	0.422622	8.58512e-39	Body	7.98416e-37
cg24688690	ENSG00000063438	AHRR	0.0022294	0.947797	Body	1
cg12806681	ENSG00000063438	AHRR	-0.045013	0.185959	Body	1
cg01899089	ENSG00000063438	AHRR	0.154888	4.72915e-06	Body	0.000250645
cg05575921	ENSG00000063438	AHRR	-0.00829539	0.807521	Body	1
cg26703534	ENSG00000063438	AHRR	0.0800303	0.0185659	Body	0.59411
cg25648203	ENSG00000063438	AHRR	-0.0341512	0.315737	Body	1
cg21161138	ENSG00000063438	AHRR	-0.055334	0.103883	Body	1
cg14454127	ENSG00000063438	AHRR	-0.0991216	0.00352027	Body	0.13377
cg17248487	ENSG00000063438	AHRR	0.129443	0.000134755	Body	0.00633348
cg14993900	ENSG00000137203	TFAP2A	0.373744	4.6026e-30	TSS1500	4.18837e-28
cg22662036	ENSG00000204304	PBX2	-0.132795	8.95307e-05	TSS1500	0.004387
cg05345286	ENSG00000112559	MDFI	-0.0751099	0.0271764	Body	0.815292
cg21489622	ENSG00000010818	HIVEP2	-0.0100765	0.767277	5'UTR	1
cg27157482	ENSG00000253293	HOXA10	0.458485	3.52607e-46	Body	3.31451e-44
cg06161814	ENSG00000106483	SFRP4	0.0261906	0.441711	TSS1500	1
cg12803068	ENSG00000136286	MYO1G	0.313862	3.1508e-21	Body	2.67818e-19
cg10691866	ENSG00000169902	TPST1	-0.0238226	0.484096	Body	1
cg23409608	ENSG00000249859	PVT1	-0.254138	3.23538e-14	Body	2.49124e-12
cg23754392	ENSG00000168283	BMI1	-0.136807	5.41855e-05	5'UTR	0.00276346
cg25212025	ENSG00000148498	PARD3	-0.128311	0.00015437	Body	0.007101
cg03450842	ENSG00000108175	ZMIZ1	-0.156716	3.63643e-06	5'UTR	0.000200004
cg06197492	ENSG00000130600	H19	-0.214592	1.81003e-10	Body	1.24892e-08
cg17518931	ENSG00000066382	MPPED2	-0.232381	4.53002e-12	TSS1500	3.26161e-10
cg19878884	ENSG00000173153	ESRRA	-0.00855296	0.801667	Body	1
cg14624207	ENSG00000162337	LRP5	-0.136212	5.84307e-05	Body	0.00292154
cg23771366	ENSG00000150687	PRSS23	-0.24093	6.88162e-13	TSS1500	5.23003e-11
cg16158779	ENSG00000170209	ANKK1	-0.105716	0.0018493	TSS200	0.0721226
cg26401796	ENSG00000185652	NTF3	0.361304	4.55769e-28	Body	4.05634e-26
cg01606023	ENSG00000182379	NXPH4	0.373239	5.5673e-30	Body	5.01057e-28
cg00159243	ENSG00000110876	SELPLG	-0.107574	0.00153249	5'UTR	0.0643648
cg25561140	ENSG00000135097	MSI1	0.126965	0.000181167	Body	0.00815253
cg09671309	ENSG00000188735	TMEM120B	0.0343368	0.313112	Body	1
cg21502250	ENSG00000158104	HPD	-0.00011305	0.997351	TSS1500	1
cg14947787	ENSG00000176153	GPX2	-0.607039	3.24997e-88	3'UTR	3.15247e-86
cg01166772	ENSG00000185650	ZFP36L1	-0.110038	0.00118907	TSS200	0.0511302
cg13837942	ENSG00000185650	ZFP36L1	0.0312588	0.358492	TSS1500	1
cg10780191	ENSG00000185650	ZFP36L1	-0.0535208	0.115732	TSS1500	1
cg23390762	ENSG00000186910	SERPINA11	0.393599	1.96099e-33	Body	1.80411e-31
cg09814127	ENSG00000185215	TNFAIP2	0.257666	1.38675e-14	Body	1.09553e-12
cg23161492	ENSG00000166825	ANPEP	-0.233542	3.52203e-12	5'UTR	2.57108e-10
cg00806214	ENSG00000090565	RAB11FIP3	-0.0164194	0.629633	Body	1
cg22167353	ENSG00000103154	NECAB2	0.610353	2.0356e-89	Body	1.99489e-87
cg00653312	ENSG00000103257	SLC7A5	-0.0903515	0.0078393	3'UTR	0.266536
cg06770731	ENSG00000103257	SLC7A5	-0.0498268	0.143128	3'UTR	1
cg10034481	ENSG00000103257	SLC7A5	0.0504006	0.138574	3'UTR	1
cg04481596	ENSG00000103257	SLC7A5	0.0573969	0.0915948	3'UTR	1
cg10169763	ENSG00000103257	SLC7A5	-0.0392195	0.249216	Body	1
cg04802238	ENSG00000103257	SLC7A5	0.0160679	0.636986	Body	1
cg06665333	ENSG00000103257	SLC7A5	0.216904	1.14066e-10	Body	8.09871e-09
cg00069417	ENSG00000103257	SLC7A5	0.161214	1.8811e-06	Body	0.000105341
cg06492111	ENSG00000103257	SLC7A5	-0.00325062	0.923945	Body	1
cg05393733	ENSG00000103257	SLC7A5	-0.186127	3.49764e-08	Body	2.16854e-06
cg03553613	ENSG00000103257	SLC7A5	0.0462858	0.173808	Body	1
cg19619387	ENSG00000185924	RTN4RL1	0.210071	4.39865e-10	Body	2.9471e-08
cg07727884	ENSG00000166482	MFAP4	-0.346656	7.91147e-26	TSS200	6.88298e-24
cg13030582	ENSG00000166482	MFAP4	-0.288208	5.22412e-18	TSS1500	4.23154e-16
cg20431135	ENSG00000166482	MFAP4	-0.361261	4.62921e-28	TSS1500	4.07371e-26
cg19394857	ENSG00000173812	EIF1	-0.236915	1.68264e-12	TSS200	1.26198e-10
cg25809905	ENSG00000005961	ITGA2B	-0.0631171	0.0635256	TSS1500	1
cg04433051	ENSG00000108846	ABCC3	0.562176	3.1484e-73	Body	3.02246e-71
cg17255712	ENSG00000125398	SOX9	-0.178088	1.34681e-07	TSS1500	7.94619e-06
cg20471736	ENSG00000197641	SERPINB13	-0.0437058	0.199079	3'UTR	1
cg18404628	ENSG00000079313	REXO1	-0.177598	1.45932e-07	Body	8.46405e-06
cg08256781	ENSG00000130377	ACSBG2	-0.0706069	0.0378754	TSS200	1
cg03636183	ENSG00000127533	F2RL3	-0.0161024	0.636261	Body	1
cg04916091	ENSG00000105639	JAK3	-0.193386	9.82929e-09	5'UTR	6.19245e-07
cg03707168	ENSG00000087074	PPP1R15A	-0.107456	0.00155095	Body	0.0643648
cg09523171	ENSG00000104808	DHDH	-0.0977691	0.00399933	TSS200	0.147975
cg20244340	ENSG00000185052	SLC24A3	-0.0965562	0.00447835	Body	0.161221
cg09513276	ENSG00000101144	BMP7	0.29065	2.66306e-18	Body	2.18371e-16
cg18848959	ENSG00000130699	TAF4	-0.205683	1.02172e-09	Body	6.74337e-08
cg14009075	ENSG00000186732	MPPED1	-0.155746	4.18204e-06	TSS1500	0.00022583
