# Supplementary material for: Cigarette Smoking and E-cigarette Use Induce Shared DNA Methylation Changes Linked to Carcinogenesis
Source: Cancer Res. 2024 Mar 19;84(11):1898–914. doi: 10.1158/0008-5472.CAN-23-2957 (PMC11148547; doi:10.1158/0008-5472.CAN-23-2957)
Supplement: Table S8 — Supplementary Table 8 [file can-23-2957_table_s8_suppst8.xlsx]

## Sheet: GO_BP
Supplementary Table 8. Gene ontology and pathway enrichment for sites overlapping between cigarette smokers and e-cigarette users in the epithelial hypoM set.
ID	Description	GeneRatio	BgRatio	pvalue	p.adjust	qvalue	geneID	Count
GO:0098869	cellular oxidant detoxification	5/37	86/15869	1.58053e-06	0.00182247	0.00150334	NFE2L2/H19/GPX3/GPX2/NQO1	5
GO:1990748	cellular detoxification	5/37	99/15869	3.17571e-06	0.00182247	0.00150334	NFE2L2/H19/GPX3/GPX2/NQO1	5
GO:0097237	cellular response to toxic substance	5/37	107/15869	4.65709e-06	0.00182247	0.00150334	NFE2L2/H19/GPX3/GPX2/NQO1	5
GO:0098754	detoxification	5/37	125/15869	9.96756e-06	0.00239956	0.00197937	NFE2L2/H19/GPX3/GPX2/NQO1	5
GO:0009636	response to toxic substance	6/37	218/15869	1.02196e-05	0.00239956	0.00197937	CYP1B1/NFE2L2/H19/GPX3/GPX2/NQO1	6
GO:0019430	removal of superoxide radicals	3/37	21/15869	1.50761e-05	0.00255764	0.00210977	NFE2L2/H19/NQO1	3
GO:0071450	cellular response to oxygen radical	3/37	22/15869	1.74285e-05	0.00255764	0.00210977	NFE2L2/H19/NQO1	3
GO:0071451	cellular response to superoxide	3/37	22/15869	1.74285e-05	0.00255764	0.00210977	NFE2L2/H19/NQO1	3
GO:0000303	response to superoxide	3/37	25/15869	2.59045e-05	0.00337909	0.00278738	NFE2L2/H19/NQO1	3
GO:0000305	response to oxygen radical	3/37	26/15869	2.92363e-05	0.00343234	0.0028313	NFE2L2/H19/NQO1	3
GO:0071466	cellular response to xenobiotic stimulus	5/37	176/15869	5.18318e-05	0.00553186	0.00456318	CYP1B1/ALDH3A1/ABCC3/NFE2L2/NQO1	5
GO:0072593	reactive oxygen species metabolic process	5/37	207/15869	0.00011168	0.010926	0.00901275	CYP1B1/NFE2L2/H19/GPX3/NQO1	5
GO:0006805	xenobiotic metabolic process	4/37	111/15869	0.00012533	0.0113183	0.00933633	CYP1B1/ALDH3A1/ABCC3/NQO1	4
GO:0010656	negative regulation of muscle cell apoptotic process	3/37	51/15869	0.00022496	0.0184124	0.0151882	SLC7A5/RGL2/NFE2L2	3
GO:0050861	positive regulation of B cell receptor signaling pathway	2/37	10/15869	0.000235253	0.0184124	0.0151882	NFAM1/CD81	2
GO:0006979	response to oxidative stress	6/37	402/15869	0.000304245	0.0216921	0.0178936	CYP1B1/NFE2L2/H19/GPX3/GPX2/NQO1	6
GO:0034614	cellular response to reactive oxygen species	4/37	141/15869	0.000314111	0.0216921	0.0178936	CYP1B1/NFE2L2/H19/NQO1	4
GO:0006801	superoxide metabolic process	3/37	64/15869	0.000440787	0.0287491	0.0237148	NFE2L2/H19/NQO1	3
GO:2000379	positive regulation of reactive oxygen species metabolic process	3/37	66/15869	0.000482571	0.0298178	0.0245964	CYP1B1/NFE2L2/H19	3
GO:0006081	cellular aldehyde metabolic process	3/37	68/15869	0.000526817	0.0309242	0.025509	CYP1B1/DKK3/ALDH3A1	3
GO:0001819	positive regulation of cytokine production	6/37	460/15869	0.000622225	0.0347853	0.0286941	SLC7A5/CYP1B1/NFAM1/CD81/H19/PDE4D	6
GO:0009404	toxin metabolic process	2/37	17/15869	0.00070371	0.0375525	0.0309767	CYP1B1/NFE2L2	2
GO:0010660	regulation of muscle cell apoptotic process	3/37	82/15869	0.000910296	0.0464647	0.0383283	SLC7A5/RGL2/NFE2L2	3
GO:0000302	response to reactive oxygen species	4/37	190/15869	0.000965451	0.0472267	0.0389568	CYP1B1/NFE2L2/H19/NQO1	4
GO:0010657	muscle cell apoptotic process	3/37	87/15869	0.00108082	0.0497495	0.0410379	SLC7A5/RGL2/NFE2L2	3
GO:0070301	cellular response to hydrogen peroxide	3/37	88/15869	0.00111718	0.0497495	0.0410379	CYP1B1/NFE2L2/NQO1	3
GO:0050855	regulation of B cell receptor signaling pathway	2/37	22/15869	0.00118653	0.0497495	0.0410379	NFAM1/CD81	2
GO:1901032	negative regulation of response to reactive oxygen species	2/37	22/15869	0.00118653	0.0497495	0.0410379	NFE2L2/H19	2

## Sheet: GO_CC
ID	Description	GeneRatio	BgRatio	pvalue	p.adjust	qvalue	geneID	Count

## Sheet: GO_MF
ID	Description	GeneRatio	BgRatio	pvalue	p.adjust	qvalue	geneID	Count
GO:0071714	icosanoid transmembrane transporter activity	2/35	13/15924	0.000360548	0.0354449	0.0281545	ABCC3/SLCO2A1	2
GO:0016209	antioxidant activity	3/35	73/15924	0.000544463	0.0354449	0.0281545	GPX3/GPX2/NQO1	3
GO:0004602	glutathione peroxidase activity	2/35	19/15924	0.000783913	0.0354449	0.0281545	GPX3/GPX2	2
GO:0015645	fatty acid ligase activity	2/35	20/15924	0.000869814	0.0354449	0.0281545	ACSBG2/ACSM5	2
GO:0016405	CoA-ligase activity	2/35	25/15924	0.00136395	0.0444648	0.0353192	ACSBG2/ACSM5	2
GO:0016878	acid-thiol ligase activity	2/35	29/15924	0.00183573	0.0498707	0.0396132	ACSBG2/ACSM5	2

## Sheet: REACT_PA
ID	Description	GeneRatio	BgRatio	pvalue	p.adjust	qvalue	geneID	Count
R-HSA-9711123	Cellular response to chemical stress	5/28	185/9977	0.000144312	0.00956675	0.00707415	MAFG/NFE2L2/GPX3/GPX2/NQO1	5
R-HSA-9818028	NFE2L2 regulates pentose phosphate pathway genes	2/28	7/9977	0.000158128	0.00956675	0.00707415	MAFG/NFE2L2	2
R-HSA-9818027	NFE2L2 regulating anti-oxidant/detoxification enzymes	2/28	16/9977	0.000889574	0.0353246	0.0261208	NFE2L2/NQO1	2
R-HSA-9759194	Nuclear events mediated by NFE2L2	3/28	75/9977	0.00116776	0.0353246	0.0261208	MAFG/NFE2L2/NQO1	3
R-HSA-211859	Biological oxidations	4/28	199/9977	0.00216041	0.0415173	0.0307001	AHRR/CYP1B1/ALDH3A1/ACSM5	4
R-HSA-211976	Endogenous sterols	2/28	25/9977	0.00218948	0.0415173	0.0307001	AHRR/CYP1B1	2
R-HSA-211945	Phase I - Functionalization of compounds	3/28	98/9977	0.00251934	0.0415173	0.0307001	AHRR/CYP1B1/ALDH3A1	3
R-HSA-9755511	KEAP1-NFE2L2 pathway	3/28	101/9977	0.00274495	0.0415173	0.0307001	MAFG/NFE2L2/NQO1	3
R-HSA-3299685	Detoxification of Reactive Oxygen Species	2/28	34/9977	0.00403099	0.0541944	0.0400742	GPX3/GPX2	2
R-HSA-9749641	Aspirin ADME	2/28	39/9977	0.00527849	0.0638697	0.0472286	ABCC3/ACSM5	2
R-HSA-5635851	GLI proteins bind promoters of Hh responsive genes to promote transcription	1/28	3/9977	0.0083966	0.0781529	0.0577903	GLI2	1
R-HSA-9818025	NFE2L2 regulating TCA cycle genes	1/28	3/9977	0.0083966	0.0781529	0.0577903	NFE2L2	1
R-HSA-9818749	Regulation of NFE2L2 gene expression	1/28	3/9977	0.0083966	0.0781529	0.0577903	NFE2L2	1
R-HSA-2142753	Arachidonic acid metabolism	2/28	56/9977	0.0106526	0.0845512	0.0625216	CYP1B1/GPX2	2
R-HSA-8978868	Fatty acid metabolism	3/28	167/9977	0.0110998	0.0845512	0.0625216	CYP1B1/ACSBG2/GPX2	3
R-HSA-9768777	Regulation of NPAS4 gene transcription	1/28	4/9977	0.0111803	0.0845512	0.0625216	KCNIP3	1
R-HSA-211897	Cytochrome P450 - arranged by substrate type	2/28	62/9977	0.0129459	0.088881	0.0657232	AHRR/CYP1B1	2
R-HSA-8941284	RUNX2 regulates chondrocyte maturation	1/28	5/9977	0.0139565	0.088881	0.0657232	GLI2	1
R-HSA-9707587	Regulation of HMOX1 expression and activity	1/28	5/9977	0.0139565	0.088881	0.0657232	NFE2L2	1
R-HSA-2142770	Synthesis of 15-eicosatetraenoic acid derivatives	1/28	6/9977	0.0167252	0.0961089	0.0710679	GPX2	1
R-HSA-5576894	Phase 1 - inactivation of fast Na+ channels	1/28	6/9977	0.0167252	0.0961089	0.0710679	KCNIP3	1
R-HSA-177128	Conjugation of salicylate with glycine	1/28	7/9977	0.0194864	0.0961089	0.0710679	ACSM5	1
R-HSA-2142712	Synthesis of 12-eicosatetraenoic acid derivatives	1/28	7/9977	0.0194864	0.0961089	0.0710679	GPX2	1
R-HSA-8937144	Aryl hydrocarbon receptor signalling	1/28	7/9977	0.0194864	0.0961089	0.0710679	AHRR	1
R-HSA-156587	Amino Acid conjugation	1/28	8/9977	0.0222401	0.0961089	0.0710679	ACSM5	1
R-HSA-159424	Conjugation of carboxylic acids	1/28	8/9977	0.0222401	0.0961089	0.0710679	ACSM5	1
R-HSA-2142670	Synthesis of epoxy (EET) and dihydroxyeicosatrienoic acids (DHET)	1/28	8/9977	0.0222401	0.0961089	0.0710679	CYP1B1	1
R-HSA-8939242	RUNX1 regulates transcription of genes involved in differentiation of keratinocytes	1/28	8/9977	0.0222401	0.0961089	0.0710679	SERPINB13	1
R-HSA-2142688	Synthesis of 5-eicosatetraenoic acids	1/28	9/9977	0.0249863	0.100778	0.0745206	GPX2	1
R-HSA-2142816	Synthesis of (16-20)-hydroxyeicosatetraenoic acids (HETE)	1/28	9/9977	0.0249863	0.100778	0.0745206	CYP1B1	1
R-HSA-879518	Transport of organic anions	1/28	10/9977	0.0277251	0.104836	0.0775209	SLCO2A1	1
R-HSA-8866904	Negative regulation of activity of TFAP2 (AP-2) family transcription factors	1/28	10/9977	0.0277251	0.104836	0.0775209	KCTD1	1
R-HSA-9748784	Drug ADME	2/28	98/9977	0.0305864	0.11215	0.0829297	ABCC3/ACSM5	2
R-HSA-71240	Tryptophan catabolism	1/28	12/9977	0.0331805	0.118083	0.087317	SLC7A5	1
R-HSA-9768759	Regulation of NPAS4 gene expression	1/28	13/9977	0.0358971	0.124101	0.091767	KCNIP3	1
R-HSA-159418	Recycling of bile acids and salts	1/28	18/9977	0.0493701	0.165938	0.122703	ABCC3	1
R-HSA-4641263	Regulation of FZD by ubiquitination	1/28	21/9977	0.0573665	0.187604	0.138724	ZNRF3	1
R-HSA-211981	Xenobiotics	1/28	23/9977	0.0626614	0.194411	0.143758	AHRR	1
R-HSA-75876	Synthesis of very long-chain fatty acyl-CoAs	1/28	23/9977	0.0626614	0.194411	0.143758	ACSBG2	1
R-HSA-210991	Basigin interactions	1/28	24/9977	0.0652981	0.197527	0.146061	SLC7A5	1
