# Supplementary material for: Cigarette Smoking and E-cigarette Use Induce Shared DNA Methylation Changes Linked to Carcinogenesis
Source: Cancer Res. 2024 Mar 19;84(11):1898–914. doi: 10.1158/0008-5472.CAN-23-2957 (PMC11148547; doi:10.1158/0008-5472.CAN-23-2957)
Supplement: Table S9 — Supplementary Table 9 [file can-23-2957_table_s9_suppst9.xlsx]

## Sheet: GO_MF
Supplementary Table 9. Gene ontology and pathway enrichment for sites overlapping between cigarette smokers and e-cigarette users in the proximal epithelial hyperM set.
ID	Description	GeneRatio	BgRatio	pvalue	p.adjust	qvalue	geneID	Count
GO:0008266	poly(U) RNA binding	3/56	23/15924	6.94064e-05	0.0113272	0.0104862	RBMS1/MSI1/MSI2	3
GO:0008187	poly-pyrimidine tract binding	3/56	26/15924	0.000101136	0.0113272	0.0104862	RBMS1/MSI1/MSI2	3

## Sheet: REACT_PA
ID	Description	GeneRatio	BgRatio	pvalue	p.adjust	qvalue	geneID	Count
R-HSA-8943724	Regulation of PTEN gene transcription	3/40	59/9977	0.00166145	0.184373	0.160615	MTOR/BMI1/HDAC7	3
R-HSA-9703465	Signaling by FLT3 fusion proteins	2/40	19/9977	0.00256701	0.184373	0.160615	SPTBN1/MYO18A	2
R-HSA-1980143	Signaling by NOTCH1	3/40	69/9977	0.00260463	0.184373	0.160615	MIB2/HDAC7/TLE4	3
R-HSA-3108214	SUMOylation of DNA damage response and repair proteins	3/40	71/9977	0.00282564	0.184373	0.160615	BMI1/HDAC7/NSMCE2	3
R-HSA-5663202	Diseases of signal transduction by growth factor receptors and second messengers	6/40	411/9977	0.00550868	0.199665	0.173937	NRG2/SPTBN1/MYO18A/MIB2/MTOR/HDAC7	6
R-HSA-9682385	FLT3 signaling in disease	2/40	28/9977	0.0055467	0.199665	0.173937	SPTBN1/MYO18A	2
R-HSA-162588	Budding and maturation of HIV virion	2/40	29/9977	0.00594253	0.199665	0.173937	VPS37B/NEDD4L	2
R-HSA-8939243	RUNX1 interacts with co-factors whose precise effect on RUNX1 targets is not known	2/40	38/9977	0.0100586	0.199665	0.173937	BMI1/CBFB	2
R-HSA-3769402	Deactivation of the beta-catenin transactivating complex	2/40	39/9977	0.0105756	0.199665	0.173937	SOX9/TLE4	2
R-HSA-8878166	Transcriptional regulation by RUNX2	3/40	117/9977	0.0113284	0.199665	0.173937	SOX9/ESRRA/CBFB	3
R-HSA-73728	RNA Polymerase I Promoter Opening	1/40	3/9977	0.0119807	0.199665	0.173937	UBTF	1
R-HSA-2122947	NOTCH1 Intracellular Domain Regulates Transcription	2/40	44/9977	0.0133325	0.199665	0.173937	HDAC7/TLE4	2
R-HSA-8941333	RUNX2 regulates genes involved in differentiation of myeloid cells	1/40	4/9977	0.0159431	0.199665	0.173937	CBFB	1
R-HSA-6807070	PTEN Regulation	3/40	135/9977	0.0166207	0.199665	0.173937	MTOR/BMI1/HDAC7	3
R-HSA-1257604	PIP3 activates AKT signaling	4/40	258/9977	0.0192479	0.199665	0.173937	NRG2/MTOR/BMI1/HDAC7	4
R-HSA-2644602	Signaling by NOTCH1 PEST Domain Mutants in Cancer	2/40	54/9977	0.0196672	0.199665	0.173937	MIB2/HDAC7	2
R-HSA-2644603	Signaling by NOTCH1 in Cancer	2/40	54/9977	0.0196672	0.199665	0.173937	MIB2/HDAC7	2
R-HSA-2644606	Constitutive Signaling by NOTCH1 PEST Domain Mutants	2/40	54/9977	0.0196672	0.199665	0.173937	MIB2/HDAC7	2
R-HSA-2894858	Signaling by NOTCH1 HD+PEST Domain Mutants in Cancer	2/40	54/9977	0.0196672	0.199665	0.173937	MIB2/HDAC7	2
R-HSA-2894862	Constitutive Signaling by NOTCH1 HD+PEST Domain Mutants	2/40	54/9977	0.0196672	0.199665	0.173937	MIB2/HDAC7	2
R-HSA-1306955	GRB7 events in ERBB2 signaling	1/40	5/9977	0.01989	0.199665	0.173937	NRG2	1
R-HSA-8935964	RUNX1 regulates expression of components of tight junctions	1/40	5/9977	0.01989	0.199665	0.173937	CBFB	1
R-HSA-8939247	RUNX1 regulates transcription of genes involved in interleukin signaling	1/40	5/9977	0.01989	0.199665	0.173937	CBFB	1
R-HSA-8939256	RUNX1 regulates transcription of genes involved in WNT signaling	1/40	5/9977	0.01989	0.199665	0.173937	CBFB	1
R-HSA-8941284	RUNX2 regulates chondrocyte maturation	1/40	5/9977	0.01989	0.199665	0.173937	CBFB	1
R-HSA-8964011	HDL clearance	1/40	5/9977	0.01989	0.199665	0.173937	SCARB1	1
